# Supplementary material for: Investigating skewness to understand gene expression heterogeneity in large patient cohorts
Source: BMC Bioinformatics. 2019 Dec 20;20(Suppl 24):668. doi: 10.1186/s12859-019-3252-0 (PMC6923883; doi:10.1186/s12859-019-3252-0)
Supplement: Supplementary file 4 — Additional file 4 Supplemental File Table S1. Microarray Cancer to Control Gene Enrichment Results. The ten most significant GOStats pathways for each subcategory comparing the microarray cancer cohorts to control. Results are separated by GOStat term function (Biological Process: BP, Cellular Component: CC, Molecular Function: MF, and KEGG), comparison group (“UP”, “DOWN”, “MIDDLE”), and by cancer cohort. https://drive.google.com/open?id=0B57SQtVF1CxkMkwzRHZpcTcwWWM [file 12859_2019_3252_MOESM4_ESM.txt]

"BP" "UP" "GBM"
0.0195631832519477 90 "response to interferon-gamma"
0.0195631832519477 8 "regulation of gamma-delta T cell activation"
0.0195631832519477 26 "B cell receptor signaling pathway"
0.0195631832519477 62 "interferon-gamma-mediated signaling pathway"
0.0195631832519477 420 "immune effector process"
0.0195631832519477 474 "response to cytokine"
0.0206198902214852 954 "immune response"
0.0206198902214852 395 "cellular response to cytokine stimulus"
0.0220785627730627 243 "regulation of lymphocyte activation"
0.0220785627730627 398 "lymphocyte activation"
"BP" "UP" "OV"
0.00684909862876105 90 "response to interferon-gamma"
0.00684909862876105 62 "response to type I interferon"
0.00684909862876105 62 "interferon-gamma-mediated signaling pathway"
0.00684909862876105 62 "type I interferon signaling pathway"
0.00684909862876105 62 "cellular response to type I interferon"
"BP" "UP" "LumA"
1.26547012929266e-08 97 "cotranslational protein targeting to membrane"
1.26547012929266e-08 97 "SRP-dependent cotranslational protein targeting to membrane"
1.26547012929266e-08 97 "protein targeting to ER"
1.43228324687652e-08 98 "establishment of protein localization to endoplasmic reticulum"
4.18527993791133e-08 109 "protein localization to endoplasmic reticulum"
2.37375797010735e-07 135 "protein targeting to membrane"
6.61278051569738e-07 98 "response to interferon-gamma"
1.16431225797026e-06 100 "nuclear-transcribed mRNA catabolic process, nonsense-mediated decay"
1.31886552460257e-06 85 "translational termination"
3.72315951189456e-06 138 "nuclear-transcribed mRNA catabolic process"
"BP" "UP" "AML_6891"
4.22536604174799e-25 4391 "multicellular organismal process"
2.46737278829637e-24 1161 "system process"
2.70686658905932e-24 4262 "single-multicellular organism process"
7.67844493288299e-21 976 "cell-cell signaling"
7.67844493288299e-21 692 "neurological system process"
3.60856881268151e-20 418 "sensory perception"
3.54502213732238e-16 627 "G-protein coupled receptor signaling pathway"
3.6494414305615e-13 2879 "system development"
9.22372905850418e-13 603 "synaptic transmission"
1.02088299091831e-11 3226 "multicellular organismal development"
"BP" "UP" "AML_15434"
0.00109807359105991 1091 "defense response"
0.00109807359105991 2211 "cell surface receptor signaling pathway"
0.00139101026951023 1536 "response to external stimulus"
0.00147226394982471 268 "defense response to other organism"
0.00293514146575395 62 "type I interferon signaling pathway"
0.00293514146575395 62 "cellular response to type I interferon"
0.00366204982323708 63 "response to type I interferon"
0.0089287647344406 320 "cytokine-mediated signaling pathway"
0.00990372782622956 148 "defense response to virus"
0.010626753721848 230 "response to virus"
"BP" "MIDDLE" "AML_6891"
3.28849415775278e-05 380 "protein targeting"
3.28849415775278e-05 4518 "cellular macromolecule metabolic process"
3.28849415775278e-05 578 "intracellular protein transport"
3.28849415775278e-05 86 "cotranslational protein targeting to membrane"
3.28849415775278e-05 86 "SRP-dependent cotranslational protein targeting to membrane"
3.28849415775278e-05 86 "protein targeting to ER"
3.28849415775278e-05 123 "protein targeting to membrane"
3.28849415775278e-05 354 "establishment of protein localization to organelle"
4.41640391590335e-05 87 "establishment of protein localization to endoplasmic reticulum"
4.87582126126883e-05 6918 "metabolic process"
"BP" "MIDDLE" "AML_15434"
0.0078050885752318 1000 "cell-cell signaling"
0.0108005424526662 618 "synaptic transmission"
0.0108005424526662 1206 "system process"
"BP" "DOWN" "GBM"
0.0283488052604624 3020 "cellular component organization"
0.0283488052604624 3054 "cellular component organization or biogenesis"
0.0283488052604624 54 "retinoid metabolic process"
0.0283488052604624 1092 "regulation of cellular component organization"
0.0283488052604624 355 "nucleoside monophosphate metabolic process"
0.0283488052604624 248 "nucleoside monophosphate catabolic process"
0.0283488052604624 751 "biological adhesion"
0.0283488052604624 243 "ATP catabolic process"
0.0283488052604624 208 "cell-substrate adhesion"
0.0283488052604624 247 "purine nucleoside monophosphate catabolic process"
"BP" "DOWN" "OV"
0.0135475634630806 1795 "catabolic process"
0.0135475634630806 1537 "cellular catabolic process"
0.0222979669549389 1646 "organic substance catabolic process"
0.0222979669549389 2173 "small molecule metabolic process"
0.0222979669549389 3362 "single-organism metabolic process"
0.0436509561871074 855 "organonitrogen compound catabolic process"
0.0438883838086337 762 "organic acid metabolic process"
"BP" "DOWN" "AML_6891"
1.162062233502e-25 6185 "cellular metabolic process"
1.03210382814212e-22 6315 "primary metabolic process"
5.37821652579821e-20 6918 "metabolic process"
1.45365098990605e-19 4518 "cellular macromolecule metabolic process"
2.09760194219257e-19 6510 "organic substance metabolic process"
5.78877312028706e-18 3785 "nucleobase-containing compound metabolic process"
2.48747881966539e-17 4068 "cellular nitrogen compound metabolic process"
4.15015269034374e-16 3908 "heterocycle metabolic process"
2.22124017522457e-15 3913 "cellular aromatic compound metabolic process"
2.22124017522457e-15 4332 "nitrogen compound metabolic process"
"BP" "DOWN" "AML_15434"
7.1274646072973e-26 6271 "cellular metabolic process"
4.10801083368997e-22 7021 "metabolic process"
2.03232145455659e-21 6403 "primary metabolic process"
4.31837566329398e-21 6601 "organic substance metabolic process"
2.54619179542337e-17 4578 "cellular macromolecule metabolic process"
4.46525261580269e-15 389 "mRNA metabolic process"
6.77699275616282e-14 345 "translation"
9.10342142064944e-14 4121 "cellular nitrogen compound metabolic process"
1.74177483169611e-13 128 "cellular respiration"
1.02297073584302e-12 4388 "nitrogen compound metabolic process"
"CC" "UP" "LumA"
5.00854879989727e-08 123 "ribosomal subunit"
3.36034488827996e-07 87 "cytosolic ribosome"
3.2585209763283e-06 183 "ribosome"
3.2585209763283e-06 68 "large ribosomal subunit"
9.14003946644663e-06 49 "cytosolic large ribosomal subunit"
0.00485471625881578 415 "ribonucleoprotein complex"
0.0188697027642882 156 "cytosolic part"
0.0208800499089115 56 "small ribosomal subunit"
0.03938482133 4 "early phagosome"
0.03938482133 22 "MHC protein complex"
"CC" "UP" "AML_6891"
1.62469495004953e-27 2897 "intrinsic component of membrane"
2.02016907854349e-27 1709 "plasma membrane part"
2.02016907854349e-27 3046 "cell periphery"
2.02016907854349e-27 2984 "plasma membrane"
1.6348548656058e-26 2808 "integral component of membrane"
6.98001105178075e-26 1034 "integral component of plasma membrane"
2.92436145833792e-25 1069 "intrinsic component of plasma membrane"
1.63423489398189e-21 3552 "membrane part"
6.23628683970557e-15 871 "extracellular space"
3.69394160107941e-13 213 "ion channel complex"
"CC" "UP" "AML_15434"
1.20397062511913e-07 2971 "intrinsic component of membrane"
3.17171721656694e-07 2880 "integral component of membrane"
3.55355389504502e-06 3114 "cell periphery"
3.55355389504502e-06 3051 "plasma membrane"
4.23030712509201e-05 3630 "membrane part"
0.0239242715661614 183 "external side of plasma membrane"
0.0452055506289718 1746 "plasma membrane part"
0.0452055506289718 894 "extracellular space"
"CC" "MIDDLE" "AML_6891"
6.14787843189216e-20 7616 "intracellular"
9.55580959375262e-20 7564 "intracellular part"
1.33927221428073e-15 6047 "cytoplasm"
5.40112982333043e-13 6590 "intracellular organelle"
5.42346970440014e-13 6045 "intracellular membrane-bounded organelle"
2.55145221739356e-11 6818 "membrane-bounded organelle"
7.34503415846645e-11 4662 "cytoplasmic part"
1.91735135498413e-10 7259 "organelle"
9.80370518271424e-08 4113 "intracellular organelle part"
1.17297314516832e-07 8826 "cell"
"CC" "MIDDLE" "AML_15434"
0.000405424075626185 1092 "intrinsic component of plasma membrane"
0.000405424075626185 1056 "integral component of plasma membrane"
0.000405424075626185 1746 "plasma membrane part"
0.000423027218595523 3051 "plasma membrane"
0.000423950388264604 3114 "cell periphery"
0.00293761482400318 217 "ion channel complex"
0.00882237558984281 261 "apical part of cell"
0.00882237558984281 242 "transmembrane transporter complex"
0.00994611501725529 3630 "membrane part"
0.00994611501725529 246 "transporter complex"
"CC" "DOWN" "GBM"
0.0474659352499255 69 "apical junction complex"
0.0474659352499255 142 "spindle"
0.0474659352499255 9 "apicolateral plasma membrane"
"CC" "DOWN" "OV"
0.00031320320531884 1748 "extracellular organelle"
0.00031320320531884 1748 "extracellular membrane-bounded organelle"
0.00031320320531884 1748 "extracellular vesicular exosome"
0.000366662304644827 5322 "cytoplasm"
0.00168685956577986 2145 "membrane-bounded vesicle"
0.00176951478683615 39 "cell-cell adherens junction"
0.00176951478683615 2305 "extracellular region part"
0.0019883988053938 1002 "cytoskeleton"
0.0019883988053938 2197 "vesicle"
0.00351856549235025 53 "proteasome complex"
"CC" "DOWN" "AML_6891"
1.08776889626883e-54 7564 "intracellular part"
2.26941176854102e-53 7616 "intracellular"
1.31740077304168e-48 6045 "intracellular membrane-bounded organelle"
2.82365143125054e-46 6590 "intracellular organelle"
3.70316530210979e-43 4113 "intracellular organelle part"
8.31874652271201e-41 6818 "membrane-bounded organelle"
4.86689947125894e-40 1832 "intracellular organelle lumen"
9.27067090694399e-40 4224 "organelle part"
2.47896751960405e-39 1881 "organelle lumen"
4.13666575382289e-39 1924 "membrane-enclosed lumen"
"CC" "DOWN" "AML_15434"
5.48821674327448e-42 7674 "intracellular part"
8.73647959625236e-42 6121 "intracellular membrane-bounded organelle"
8.73647959625236e-42 4157 "intracellular organelle part"
8.73647959625236e-42 7726 "intracellular"
4.06800678934788e-40 6682 "intracellular organelle"
1.05078859595556e-39 6912 "membrane-bounded organelle"
1.05078859595556e-39 1848 "intracellular organelle lumen"
1.15073820337315e-39 1940 "membrane-enclosed lumen"
1.15073820337315e-39 1897 "organelle lumen"
6.41149291702732e-39 4278 "organelle part"
"MF" "UP" "LumA"
3.62993366191275e-06 139 "structural constituent of ribosome"
"MF" "UP" "AML_6891"
2.46336983088534e-27 663 "transmembrane signaling receptor activity"
7.08490209736051e-27 750 "signaling receptor activity"
8.92576635236281e-24 343 "G-protein coupled receptor activity"
2.24765500794239e-22 902 "receptor activity"
8.40300546331889e-17 311 "substrate-specific channel activity"
1.10473833567038e-16 328 "channel activity"
1.10473833567038e-16 328 "passive transmembrane transporter activity"
1.32107058002598e-16 303 "ion channel activity"
1.32107058002598e-16 976 "signal transducer activity"
1.32107058002598e-16 976 "molecular transducer activity"
"MF" "UP" "AML_15434"
4.05168962500017e-05 681 "transmembrane signaling receptor activity"
4.05168962500017e-05 926 "receptor activity"
6.3983978918901e-05 771 "signaling receptor activity"
0.00118112233624513 1000 "signal transducer activity"
0.00118112233624513 1000 "molecular transducer activity"
0.00216160665163112 359 "G-protein coupled receptor activity"
"MF" "MIDDLE" "AML_6891"
0.00372165630707284 126 "structural constituent of ribosome"
0.0159420405881666 854 "RNA binding"
0.0162889688997298 658 "poly(A) RNA binding"
0.0405802494628716 1019 "enzyme binding"
"MF" "MIDDLE" "AML_15434"
0.00441623841011537 149 "calmodulin binding"
0.0103421752767517 320 "substrate-specific channel activity"
0.0163576067621819 312 "ion channel activity"
0.016419037845435 337 "channel activity"
0.016419037845435 337 "passive transmembrane transporter activity"
0.0245018253273799 265 "gated channel activity"
0.0279560015314782 235 "cation channel activity"
"MF" "DOWN" "GBM"
0.0442935169774678 5123 "protein binding"
"MF" "DOWN" "AML_6891"
5.30541766735928e-23 3501 "heterocyclic compound binding"
3.21086707277346e-22 3553 "organic cyclic compound binding"
8.52850758080849e-20 854 "RNA binding"
6.31357786664501e-19 658 "poly(A) RNA binding"
1.23258354498014e-16 1476 "nucleotide binding"
1.23258354498014e-16 1476 "nucleoside phosphate binding"
4.40035405408535e-16 2215 "nucleic acid binding"
1.60621078005301e-13 1030 "adenyl nucleotide binding"
4.06790662104681e-13 986 "ATP binding"
4.51399412697899e-13 3360 "catalytic activity"
"MF" "DOWN" "AML_15434"
9.34665137198584e-26 855 "RNA binding"
1.91645975203273e-23 659 "poly(A) RNA binding"
2.95900883458099e-18 3544 "heterocyclic compound binding"
5.3573215237069e-18 3602 "organic cyclic compound binding"
1.01498241387961e-17 2244 "nucleic acid binding"
1.47793459469995e-08 180 "structure-specific DNA binding"
8.37234592433223e-08 3404 "catalytic activity"
3.51964760136658e-07 126 "structural constituent of ribosome"
3.5594685789329e-07 58 "DNA-dependent ATPase activity"
1.37648962606971e-06 1490 "nucleotide binding"
"KEGG" "UP" "GBM"
0.0330166949171369 29 "Allograft rejection"
0.0330166949171369 65 "B cell receptor signaling pathway"
"KEGG" "UP" "OV"
0.0257625541309816 29 "Allograft rejection"
0.0284086835450515 21 "Phototransduction"
"KEGG" "UP" "LumA"
2.15142014648244e-07 81 "Ribosome"
"KEGG" "UP" "AML_6891"
5.57298661978265e-14 215 "Neuroactive ligand-receptor interaction"
4.61543110629226e-05 220 "Cytokine-cytokine receptor interaction"
0.000168166729737434 18 "Maturity onset diabetes of the young"
0.000168166729737434 70 "Olfactory transduction"
0.0054180644275927 38 "Steroid hormone biosynthesis"
0.00648083671002718 40 "Taste transduction"
0.0104310755396957 69 "Protein digestion and absorption"
0.023721450146515 164 "Calcium signaling pathway"
0.0455487609987538 45 "Arachidonic acid metabolism"
0.049280147279154 80 "Hypertrophic cardiomyopathy (HCM)"
"KEGG" "UP" "AML_15434"
0.0178102828014579 25 "Phototransduction"
0.0249324922672321 224 "Cytokine-cytokine receptor interaction"
0.0397992097609428 117 "Osteoclast differentiation"
0.0397992097609428 76 "Olfactory transduction"
"KEGG" "MIDDLE" "AML_6891"
5.36610646716575e-05 70 "Ribosome"
0.0238206550338798 116 "Protein processing in endoplasmic reticulum"
"KEGG" "DOWN" "GBM"
0.0186320857097379 100 "Amoebiasis"
0.0186320857097379 70 "Spliceosome"
0.0334663152586912 59 "Long-term potentiation"
"KEGG" "DOWN" "AML_6891"
2.38643716783757e-05 92 "RNA transport"
0.000410463131223784 22 "Aminoacyl-tRNA biosynthesis"
0.000410463131223784 75 "Spliceosome"
0.00225172574020391 9 "Valine, leucine and isoleucine biosynthesis"
0.00349819990349513 859 "Metabolic pathways"
0.00349819990349513 21 "Mismatch repair"
0.00445481603941166 41 "Nucleotide excision repair"
0.00986894025484458 72 "Pyrimidine metabolism"
0.012828327140809 24 "Homologous recombination"
0.012828327140809 148 "Huntington's disease"
"KEGG" "DOWN" "AML_15434"
2.7319827259149e-13 150 "Huntington's disease"
5.57178843526497e-10 100 "Oxidative phosphorylation"
3.76723468772405e-09 96 "Parkinson's disease"
5.32352481865308e-05 869 "Metabolic pathways"
5.83427102246453e-05 39 "Proteasome"
0.000417718657835928 135 "Alzheimer's disease"
0.000543136333155025 75 "Spliceosome"
0.0045722864968314 20 "RNA polymerase"
0.00607690888873722 29 "Citrate cycle (TCA cycle)"
0.0066450961287961 92 "RNA transport"
