# Supplementary material for: Investigating skewness to understand gene expression heterogeneity in large patient cohorts
Source: BMC Bioinformatics. 2019 Dec 20;20(Suppl 24):668. doi: 10.1186/s12859-019-3252-0 (PMC6923883; doi:10.1186/s12859-019-3252-0)
Supplement: Supplementary file 5 — Additional file 5 Supplemental File Table S2. Microarray Cancer to Cancer Gene Enrichment Results. The ten most significant GOStats pathways for each subcategory comparing between microarray cancer cohorts. Results are separated by GOStat term function (Biological Process: BP, Cellular Component: CC, Molecular Function: MF, and KEGG), comparison group (“UP”, “DOWN”, “MIDDLE”), and by the two cancer cohort being compared. UP refers to larger skew in the first cohort indicated. https://drive.google.com/open?id=0B57SQtVF1CxkemhMLWdBeFVZWVE [file 12859_2019_3252_MOESM5_ESM.txt]

"BP" "UP" "GBM" "AML_6891"
8.08797437541081e-13 7177 "cellular metabolic process"
5.54736049890945e-11 7283 "primary metabolic process"
6.50084144193049e-11 5272 "cellular macromolecule metabolic process"
2.41137013366669e-10 538 "RNA processing"
7.79977630066537e-09 230 "ribonucleoprotein complex biogenesis"
8.28128331451848e-09 728 "DNA metabolic process"
1.05307788055793e-08 8044 "metabolic process"
2.41235347798092e-08 3392 "nucleic acid metabolic process"
2.41235347798092e-08 7506 "organic substance metabolic process"
2.41235347798092e-08 179 "ncRNA processing"
"BP" "UP" "GBM" "AML_15434"
2.27724349039062e-12 394 "translation"
4.5677795668193e-12 7258 "cellular metabolic process"
9.42642053672349e-12 230 "ribonucleoprotein complex biogenesis"
1.15119999552616e-09 7364 "primary metabolic process"
2.42743563255295e-09 539 "RNA processing"
2.42743563255295e-09 5331 "cellular macromolecule metabolic process"
4.77096495508e-09 8138 "metabolic process"
4.01189665310574e-08 503 "mRNA metabolic process"
1.22764340285899e-07 7590 "organic substance metabolic process"
1.72471036823e-07 531 "cellular macromolecular complex assembly"
"BP" "UP" "OV" "AML_6891"
5.54473395337877e-14 5272 "cellular macromolecule metabolic process"
1.34170912288355e-13 538 "RNA processing"
1.0974806429384e-12 7177 "cellular metabolic process"
6.6648735930377e-12 7283 "primary metabolic process"
3.86630721654007e-11 3392 "nucleic acid metabolic process"
8.14028548953587e-11 4462 "nucleobase-containing compound metabolic process"
1.60689842340366e-10 4769 "cellular nitrogen compound metabolic process"
4.29686798959262e-09 4596 "heterocycle metabolic process"
5.36599664800664e-09 243 "ncRNA metabolic process"
7.90189247272997e-09 8044 "metabolic process"
"BP" "UP" "OV" "AML_15434"
9.48422258950714e-15 7258 "cellular metabolic process"
1.84214402343469e-14 5331 "cellular macromolecule metabolic process"
2.1092193001437e-14 7364 "primary metabolic process"
3.14234579526755e-14 394 "translation"
1.47697319396093e-13 539 "RNA processing"
1.94459935207802e-13 8138 "metabolic process"
6.92072199213461e-13 503 "mRNA metabolic process"
7.17757792512697e-12 230 "ribonucleoprotein complex biogenesis"
5.19648118077291e-11 7590 "organic substance metabolic process"
1.13533773544242e-10 4818 "cellular nitrogen compound metabolic process"
"BP" "UP" "LumA" "GBM"
0.00900560137644299 382 "establishment of protein localization to organelle"
0.00900560137644299 411 "protein targeting"
0.0119429712027291 439 "mRNA metabolic process"
0.0456290493390827 496 "protein localization to organelle"
0.0456290493390827 614 "intracellular protein transport"
"BP" "UP" "LumA" "OV"
0.000216201630446674 2092 "catabolic process"
0.000216201630446674 1809 "cellular catabolic process"
0.000216201630446674 1915 "organic substance catabolic process"
0.01170823716784 775 "macromolecule catabolic process"
0.0122700338904623 1301 "single-organism organelle organization"
0.0122700338904623 611 "cellular macromolecule catabolic process"
0.0247370556689072 304 "regulation of mitotic cell cycle"
0.0306227474912939 90 "translational elongation"
0.0306227474912939 684 "mitotic cell cycle"
0.0306826626256849 589 "mitotic cell cycle process"
"BP" "UP" "LumA" "AML_6891"
5.93209275967298e-18 5939 "cellular macromolecule metabolic process"
5.93209275967298e-18 8008 "cellular metabolic process"
7.36785184516018e-16 8166 "primary metabolic process"
1.37773112212976e-14 9057 "metabolic process"
1.27642562767759e-13 8417 "organic substance metabolic process"
2.79704552879918e-12 5282 "cellular nitrogen compound metabolic process"
2.79704552879918e-12 6668 "macromolecule metabolic process"
2.79704552879918e-12 491 "mRNA metabolic process"
4.85588826460364e-12 3786 "nucleic acid metabolic process"
5.49059386734209e-12 4945 "nucleobase-containing compound metabolic process"
"BP" "UP" "LumA" "AML_15434"
2.16947539786386e-24 437 "translation"
3.61709864435457e-20 8113 "cellular metabolic process"
1.17959228086545e-17 9183 "metabolic process"
5.662388782946e-17 6019 "cellular macromolecule metabolic process"
8.51858925176847e-16 8276 "primary metabolic process"
8.51858925176847e-16 492 "mRNA metabolic process"
5.73802640520216e-15 8531 "organic substance metabolic process"
2.84099738510454e-13 110 "protein localization to endoplasmic reticulum"
4.50673373413307e-13 142 "translational initiation"
8.43322014315252e-13 637 "viral process"
"BP" "UP" "AML_6891" "GBM"
6.33906727828952e-42 4752 "multicellular organismal process"
3.35876036186071e-39 4615 "single-multicellular organism process"
1.11206014420147e-31 1181 "system process"
3.29769298349004e-27 3500 "multicellular organismal development"
3.29769298349004e-27 3107 "system development"
3.19311631526593e-25 977 "cell-cell signaling"
2.08040528761825e-24 3591 "anatomical structure development"
1.70762721671577e-22 3979 "developmental process"
5.23939359325351e-22 3936 "single-organism developmental process"
1.06405339540984e-18 625 "G-protein coupled receptor signaling pathway"
"BP" "UP" "AML_6891" "OV"
1.12328882873547e-47 4752 "multicellular organismal process"
3.92963825221207e-45 4615 "single-multicellular organism process"
2.47026570844018e-38 1181 "system process"
2.09853098637515e-29 3107 "system development"
2.74594358284943e-28 3500 "multicellular organismal development"
7.31875898035119e-26 3591 "anatomical structure development"
2.78560534105819e-24 977 "cell-cell signaling"
1.02113714852159e-23 3936 "single-organism developmental process"
2.00215215803383e-23 3979 "developmental process"
2.36874114725918e-23 688 "neurological system process"
"BP" "UP" "AML_6891" "LumA"
1.0289467136881e-27 5254 "multicellular organismal process"
1.0289467136881e-27 1293 "system process"
3.88450438220045e-26 5094 "single-multicellular organism process"
9.89628228781689e-22 3396 "system development"
9.89628228781689e-22 1058 "cell-cell signaling"
6.55923877915378e-21 720 "G-protein coupled receptor signaling pathway"
4.33352658564934e-20 783 "neurological system process"
1.57913603127597e-19 3845 "multicellular organismal development"
1.71030944849034e-16 475 "sensory perception"
7.93969261755472e-16 3918 "anatomical structure development"
"BP" "UP" "AML_6891" "AML_15434"
1.29446194504892e-13 1388 "system process"
3.10879743276734e-13 519 "sensory perception"
5.52074253506749e-12 795 "G-protein coupled receptor signaling pathway"
2.2906304137435e-11 853 "neurological system process"
2.66313040794604e-11 5746 "multicellular organismal process"
2.55157587333646e-10 152 "sensory perception of chemical stimulus"
3.73077114056634e-10 5559 "single-multicellular organism process"
1.7311091100604e-09 318 "detection of stimulus"
4.69450826492086e-09 1118 "cell-cell signaling"
5.66506392855534e-09 142 "detection of chemical stimulus"
"BP" "UP" "AML_15434" "GBM"
2.04626038739939e-07 3566 "multicellular organismal development"
5.49592102394842e-07 3170 "system development"
5.49592102394842e-07 3659 "anatomical structure development"
7.65644611327215e-07 4053 "developmental process"
7.81855024429812e-07 1903 "anatomical structure morphogenesis"
8.71921123882441e-07 4009 "single-organism developmental process"
8.71921123882441e-07 869 "biological adhesion"
1.07392599182753e-06 864 "cell adhesion"
2.88460730755629e-06 1485 "cell development"
6.24215023056215e-06 1032 "generation of neurons"
"BP" "UP" "AML_15434" "OV"
0.00311600479495463 1903 "anatomical structure morphogenesis"
0.00311600479495463 869 "biological adhesion"
0.00311600479495463 864 "cell adhesion"
0.00710263884480478 325 "single organism cell adhesion"
0.00710263884480478 1230 "locomotion"
0.00710263884480478 3659 "anatomical structure development"
0.00710263884480478 3566 "multicellular organismal development"
0.00710263884480478 4053 "developmental process"
0.00746124947956341 3170 "system development"
0.0107081049869671 4709 "single-multicellular organism process"
"BP" "UP" "AML_15434" "LumA"
9.08038859129035e-06 3474 "system development"
2.70144233364326e-05 2568 "organ development"
0.00010218561923259 311 "muscle organ development"
0.000258616892494055 3931 "multicellular organismal development"
0.000691498282506777 2068 "anatomical structure morphogenesis"
0.000699501368006527 1484 "tissue development"
0.00106827916515786 4428 "single-organism developmental process"
0.00106827916515786 464 "muscle structure development"
0.00221079412612974 4470 "developmental process"
0.00221079412612974 4004 "anatomical structure development"
"BP" "UP" "AML_15434" "AML_6891"
1.80229462391743e-11 6774 "cellular macromolecule metabolic process"
1.30723604165998e-10 4350 "nucleic acid metabolic process"
1.49927998814257e-09 5651 "nucleobase-containing compound metabolic process"
1.63384265983771e-08 5807 "heterocycle metabolic process"
4.02703637217943e-08 5817 "cellular aromatic compound metabolic process"
9.22301762531608e-08 9129 "cellular metabolic process"
1.12259328471682e-07 6016 "cellular nitrogen compound metabolic process"
1.12259328471682e-07 9286 "primary metabolic process"
1.35313079781896e-07 3846 "RNA metabolic process"
1.39919611448096e-07 6012 "organic cyclic compound metabolic process"
"BP" "MIDDLE" "GBM" "AML_6891"
1.1182884101355e-05 4596 "heterocycle metabolic process"
1.52486034934924e-05 4606 "cellular aromatic compound metabolic process"
1.7596278913955e-05 4462 "nucleobase-containing compound metabolic process"
0.000124301231806688 5067 "nitrogen compound metabolic process"
0.000156682835012523 4769 "cellular nitrogen compound metabolic process"
0.000193994163662606 4783 "organic cyclic compound metabolic process"
0.000450218755139442 3113 "regulation of nitrogen compound metabolic process"
0.000649562149477791 3979 "regulation of cellular metabolic process"
0.000901471662687788 5272 "cellular macromolecule metabolic process"
0.000936350493107705 3392 "nucleic acid metabolic process"
"BP" "MIDDLE" "GBM" "AML_15434"
1.92700710051568e-06 419 "sensory perception"
0.000112254783349846 999 "cell-cell signaling"
0.00577989764517204 99 "sensory perception of chemical stimulus"
0.00928807425526997 99 "detection of stimulus involved in sensory perception"
0.00928807425526997 653 "G-protein coupled receptor signaling pathway"
0.00928807425526997 595 "synaptic transmission"
0.00928807425526997 1224 "system process"
0.0106170911466415 718 "neurological system process"
0.0273703791525026 63 "detection of chemical stimulus involved in sensory perception"
0.0441923659327801 92 "detection of chemical stimulus"
"BP" "MIDDLE" "OV" "AML_6891"
0.0150803184534423 4596 "heterocycle metabolic process"
0.0150803184534423 4606 "cellular aromatic compound metabolic process"
0.0150803184534423 4462 "nucleobase-containing compound metabolic process"
0.0336982531535266 4783 "organic cyclic compound metabolic process"
"BP" "MIDDLE" "OV" "AML_15434"
1.11787272252568e-07 419 "sensory perception"
4.89423127863572e-07 999 "cell-cell signaling"
1.80053882680146e-06 4850 "multicellular organismal process"
4.69041064982711e-06 4709 "single-multicellular organism process"
4.69041064982711e-06 653 "G-protein coupled receptor signaling pathway"
1.46495919790065e-05 1224 "system process"
2.27675444284047e-05 718 "neurological system process"
0.000228860832982178 595 "synaptic transmission"
0.000299427064633001 1091 "ion transport"
0.000598306342922023 4266 "signaling"
"BP" "MIDDLE" "LumA" "AML_6891"
3.32184385095648e-06 5939 "cellular macromolecule metabolic process"
7.8046795312328e-06 3225 "cellular protein metabolic process"
7.8046795312328e-06 8008 "cellular metabolic process"
2.20051111950645e-05 2245 "organelle organization"
6.78685922042344e-05 433 "chromatin modification"
6.78685922042344e-05 8166 "primary metabolic process"
0.000140947732384431 8417 "organic substance metabolic process"
0.000140947732384431 9057 "metabolic process"
0.000147981632244706 4945 "nucleobase-containing compound metabolic process"
0.00024434824989395 5099 "cellular aromatic compound metabolic process"
"BP" "MIDDLE" "AML_6891" "GBM"
1.1182884101355e-05 4596 "heterocycle metabolic process"
1.52486034934924e-05 4606 "cellular aromatic compound metabolic process"
1.7596278913955e-05 4462 "nucleobase-containing compound metabolic process"
0.000124301231806688 5067 "nitrogen compound metabolic process"
0.000156682835012523 4769 "cellular nitrogen compound metabolic process"
0.000193994163662606 4783 "organic cyclic compound metabolic process"
0.000450218755139442 3113 "regulation of nitrogen compound metabolic process"
0.000649562149477791 3979 "regulation of cellular metabolic process"
0.000901471662687788 5272 "cellular macromolecule metabolic process"
0.000936350493107705 3392 "nucleic acid metabolic process"
"BP" "MIDDLE" "AML_6891" "OV"
0.0150803184534423 4596 "heterocycle metabolic process"
0.0150803184534423 4606 "cellular aromatic compound metabolic process"
0.0150803184534423 4462 "nucleobase-containing compound metabolic process"
0.0336982531535266 4783 "organic cyclic compound metabolic process"
"BP" "MIDDLE" "AML_6891" "LumA"
3.32184385095648e-06 5939 "cellular macromolecule metabolic process"
7.8046795312328e-06 3225 "cellular protein metabolic process"
7.8046795312328e-06 8008 "cellular metabolic process"
2.20051111950645e-05 2245 "organelle organization"
6.78685922042344e-05 433 "chromatin modification"
6.78685922042344e-05 8166 "primary metabolic process"
0.000140947732384431 8417 "organic substance metabolic process"
0.000140947732384431 9057 "metabolic process"
0.000147981632244706 4945 "nucleobase-containing compound metabolic process"
0.00024434824989395 5099 "cellular aromatic compound metabolic process"
"BP" "MIDDLE" "AML_6891" "AML_15434"
4.08574035615057e-06 3363 "phosphate-containing compound metabolic process"
4.08574035615057e-06 2112 "immune system process"
4.08574035615057e-06 3403 "phosphorus metabolic process"
5.31467537989092e-05 2902 "regulation of response to stimulus"
0.000104503607048458 2705 "catabolic process"
0.000170127707552661 1260 "immune response"
0.000170127707552661 2351 "cellular catabolic process"
0.000170127707552661 3145 "response to stress"
0.000177006088116368 2330 "regulation of molecular function"
0.000326841572798599 1934 "regulation of catalytic activity"
"BP" "MIDDLE" "AML_15434" "GBM"
1.92700710051568e-06 419 "sensory perception"
0.000112254783349846 999 "cell-cell signaling"
0.00577989764517204 99 "sensory perception of chemical stimulus"
0.00928807425526997 99 "detection of stimulus involved in sensory perception"
0.00928807425526997 653 "G-protein coupled receptor signaling pathway"
0.00928807425526997 595 "synaptic transmission"
0.00928807425526997 1224 "system process"
0.0106170911466415 718 "neurological system process"
0.0273703791525026 63 "detection of chemical stimulus involved in sensory perception"
0.0441923659327801 92 "detection of chemical stimulus"
"BP" "MIDDLE" "AML_15434" "OV"
1.11787272252568e-07 419 "sensory perception"
4.89423127863572e-07 999 "cell-cell signaling"
1.80053882680146e-06 4850 "multicellular organismal process"
4.69041064982711e-06 4709 "single-multicellular organism process"
4.69041064982711e-06 653 "G-protein coupled receptor signaling pathway"
1.46495919790065e-05 1224 "system process"
2.27675444284047e-05 718 "neurological system process"
0.000228860832982178 595 "synaptic transmission"
0.000299427064633001 1091 "ion transport"
0.000598306342922023 4266 "signaling"
"BP" "MIDDLE" "AML_15434" "AML_6891"
4.08574035615057e-06 3363 "phosphate-containing compound metabolic process"
4.08574035615057e-06 2112 "immune system process"
4.08574035615057e-06 3403 "phosphorus metabolic process"
5.31467537989092e-05 2902 "regulation of response to stimulus"
0.000104503607048458 2705 "catabolic process"
0.000170127707552661 1260 "immune response"
0.000170127707552661 2351 "cellular catabolic process"
0.000170127707552661 3145 "response to stress"
0.000177006088116368 2330 "regulation of molecular function"
0.000326841572798599 1934 "regulation of catalytic activity"
"BP" "DOWN" "GBM" "LumA"
0.00900560137644299 382 "establishment of protein localization to organelle"
0.00900560137644299 411 "protein targeting"
0.0119429712027291 439 "mRNA metabolic process"
0.0456290493390827 496 "protein localization to organelle"
0.0456290493390827 614 "intracellular protein transport"
"BP" "DOWN" "GBM" "AML_6891"
6.33906727828952e-42 4752 "multicellular organismal process"
3.35876036186071e-39 4615 "single-multicellular organism process"
1.11206014420147e-31 1181 "system process"
3.29769298349004e-27 3500 "multicellular organismal development"
3.29769298349004e-27 3107 "system development"
3.19311631526593e-25 977 "cell-cell signaling"
2.08040528761825e-24 3591 "anatomical structure development"
1.70762721671577e-22 3979 "developmental process"
5.23939359325351e-22 3936 "single-organism developmental process"
1.06405339540984e-18 625 "G-protein coupled receptor signaling pathway"
"BP" "DOWN" "GBM" "AML_15434"
2.04626038739939e-07 3566 "multicellular organismal development"
5.49592102394842e-07 3170 "system development"
5.49592102394842e-07 3659 "anatomical structure development"
7.65644611327215e-07 4053 "developmental process"
7.81855024429812e-07 1903 "anatomical structure morphogenesis"
8.71921123882441e-07 4009 "single-organism developmental process"
8.71921123882441e-07 869 "biological adhesion"
1.07392599182753e-06 864 "cell adhesion"
2.88460730755629e-06 1485 "cell development"
6.24215023056215e-06 1032 "generation of neurons"
"BP" "DOWN" "OV" "LumA"
0.000216201630446674 2092 "catabolic process"
0.000216201630446674 1809 "cellular catabolic process"
0.000216201630446674 1915 "organic substance catabolic process"
0.01170823716784 775 "macromolecule catabolic process"
0.0122700338904623 1301 "single-organism organelle organization"
0.0122700338904623 611 "cellular macromolecule catabolic process"
0.0247370556689072 304 "regulation of mitotic cell cycle"
0.0306227474912939 90 "translational elongation"
0.0306227474912939 684 "mitotic cell cycle"
0.0306826626256849 589 "mitotic cell cycle process"
"BP" "DOWN" "OV" "AML_6891"
1.12328882873547e-47 4752 "multicellular organismal process"
3.92963825221207e-45 4615 "single-multicellular organism process"
2.47026570844018e-38 1181 "system process"
2.09853098637515e-29 3107 "system development"
2.74594358284943e-28 3500 "multicellular organismal development"
7.31875898035119e-26 3591 "anatomical structure development"
2.78560534105819e-24 977 "cell-cell signaling"
1.02113714852159e-23 3936 "single-organism developmental process"
2.00215215803383e-23 3979 "developmental process"
2.36874114725918e-23 688 "neurological system process"
"BP" "DOWN" "OV" "AML_15434"
0.00311600479495463 1903 "anatomical structure morphogenesis"
0.00311600479495463 869 "biological adhesion"
0.00311600479495463 864 "cell adhesion"
0.00710263884480478 325 "single organism cell adhesion"
0.00710263884480478 1230 "locomotion"
0.00710263884480478 3659 "anatomical structure development"
0.00710263884480478 3566 "multicellular organismal development"
0.00710263884480478 4053 "developmental process"
0.00746124947956341 3170 "system development"
0.0107081049869671 4709 "single-multicellular organism process"
"BP" "DOWN" "LumA" "AML_6891"
1.0289467136881e-27 5254 "multicellular organismal process"
1.0289467136881e-27 1293 "system process"
3.88450438220045e-26 5094 "single-multicellular organism process"
9.89628228781689e-22 3396 "system development"
9.89628228781689e-22 1058 "cell-cell signaling"
6.55923877915378e-21 720 "G-protein coupled receptor signaling pathway"
4.33352658564934e-20 783 "neurological system process"
1.57913603127597e-19 3845 "multicellular organismal development"
1.71030944849034e-16 475 "sensory perception"
7.93969261755472e-16 3918 "anatomical structure development"
"BP" "DOWN" "LumA" "AML_15434"
9.08038859129035e-06 3474 "system development"
2.70144233364326e-05 2568 "organ development"
0.00010218561923259 311 "muscle organ development"
0.000258616892494055 3931 "multicellular organismal development"
0.000691498282506777 2068 "anatomical structure morphogenesis"
0.000699501368006527 1484 "tissue development"
0.00106827916515786 4428 "single-organism developmental process"
0.00106827916515786 464 "muscle structure development"
0.00221079412612974 4470 "developmental process"
0.00221079412612974 4004 "anatomical structure development"
"BP" "DOWN" "AML_6891" "GBM"
8.08797437541081e-13 7177 "cellular metabolic process"
5.54736049890945e-11 7283 "primary metabolic process"
6.50084144193049e-11 5272 "cellular macromolecule metabolic process"
2.41137013366669e-10 538 "RNA processing"
7.79977630066537e-09 230 "ribonucleoprotein complex biogenesis"
8.28128331451848e-09 728 "DNA metabolic process"
1.05307788055793e-08 8044 "metabolic process"
2.41235347798092e-08 3392 "nucleic acid metabolic process"
2.41235347798092e-08 7506 "organic substance metabolic process"
2.41235347798092e-08 179 "ncRNA processing"
"BP" "DOWN" "AML_6891" "OV"
5.54473395337877e-14 5272 "cellular macromolecule metabolic process"
1.34170912288355e-13 538 "RNA processing"
1.0974806429384e-12 7177 "cellular metabolic process"
6.6648735930377e-12 7283 "primary metabolic process"
3.86630721654007e-11 3392 "nucleic acid metabolic process"
8.14028548953587e-11 4462 "nucleobase-containing compound metabolic process"
1.60689842340366e-10 4769 "cellular nitrogen compound metabolic process"
4.29686798959262e-09 4596 "heterocycle metabolic process"
5.36599664800664e-09 243 "ncRNA metabolic process"
7.90189247272997e-09 8044 "metabolic process"
"BP" "DOWN" "AML_6891" "LumA"
5.93209275967298e-18 5939 "cellular macromolecule metabolic process"
5.93209275967298e-18 8008 "cellular metabolic process"
7.36785184516018e-16 8166 "primary metabolic process"
1.37773112212976e-14 9057 "metabolic process"
1.27642562767759e-13 8417 "organic substance metabolic process"
2.79704552879918e-12 5282 "cellular nitrogen compound metabolic process"
2.79704552879918e-12 6668 "macromolecule metabolic process"
2.79704552879918e-12 491 "mRNA metabolic process"
4.85588826460364e-12 3786 "nucleic acid metabolic process"
5.49059386734209e-12 4945 "nucleobase-containing compound metabolic process"
"BP" "DOWN" "AML_6891" "AML_15434"
1.80229462391743e-11 6774 "cellular macromolecule metabolic process"
1.30723604165998e-10 4350 "nucleic acid metabolic process"
1.49927998814257e-09 5651 "nucleobase-containing compound metabolic process"
1.63384265983771e-08 5807 "heterocycle metabolic process"
4.02703637217943e-08 5817 "cellular aromatic compound metabolic process"
9.22301762531608e-08 9129 "cellular metabolic process"
1.12259328471682e-07 6016 "cellular nitrogen compound metabolic process"
1.12259328471682e-07 9286 "primary metabolic process"
1.35313079781896e-07 3846 "RNA metabolic process"
1.39919611448096e-07 6012 "organic cyclic compound metabolic process"
"BP" "DOWN" "AML_15434" "GBM"
2.27724349039062e-12 394 "translation"
4.5677795668193e-12 7258 "cellular metabolic process"
9.42642053672349e-12 230 "ribonucleoprotein compleImmune Responce Microarray Control 
1.15119999552616e-09 7364 "primary metabolic process"
2.42743563255295e-09 539 "RNA processing"
2.42743563255295e-09 5331 "cellular macromolecule metabolic process"
4.77096495508e-09 8138 "metabolic process"
4.01189665310574e-08 503 "mRNA metabolic process"
1.22764340285899e-07 7590 "organic substance metabolic process"
1.72471036823e-07 531 "cellular macromolecular complex assembly"
"BP" "DOWN" "AML_15434" "OV"
9.48422258950714e-15 7258 "cellular metabolic process"
1.84214402343469e-14 5331 "cellular macromolecule metabolic process"
2.1092193001437e-14 7364 "primary metabolic process"
3.14234579526755e-14 394 "translation"
1.47697319396093e-13 539 "RNA processing"
1.94459935207802e-13 8138 "metabolic process"
6.92072199213461e-13 503 "mRNA metabolic process"
7.17757792512697e-12 230 "ribonucleoprotein complex biogenesis"
5.19648118077291e-11 7590 "organic substance metabolic process"
1.13533773544242e-10 4818 "cellular nitrogen compound metabolic process"
"BP" "DOWN" "AML_15434" "LumA"
2.16947539786386e-24 437 "translation"
3.61709864435457e-20 8113 "cellular metabolic process"
1.17959228086545e-17 9183 "metabolic process"
5.662388782946e-17 6019 "cellular macromolecule metabolic process"
8.51858925176847e-16 8276 "primary metabolic process"
8.51858925176847e-16 492 "mRNA metabolic process"
5.73802640520216e-15 8531 "organic substance metabolic process"
2.84099738510454e-13 110 "protein localization to endoplasmic reticulum"
4.50673373413307e-13 142 "translational initiation"
8.43322014315252e-13 637 "viral process"
"BP" "DOWN" "AML_15434" "AML_6891"
1.29446194504892e-13 1388 "system process"
3.10879743276734e-13 519 "sensory perception"
5.52074253506749e-12 795 "G-protein coupled receptor signaling pathway"
2.2906304137435e-11 853 "neurological system process"
2.66313040794604e-11 5746 "multicellular organismal process"
2.55157587333646e-10 152 "sensory perception of chemical stimulus"
3.73077114056634e-10 5559 "single-multicellular organism process"
1.7311091100604e-09 318 "detection of stimulus"
4.69450826492086e-09 1118 "cell-cell signaling"
5.66506392855534e-09 142 "detection of chemical stimulus"
"CC" "UP" "GBM" "OV"
0.000187102236581788 9150 "intracellular"
0.000307252930193441 9085 "intracellular part"
0.000346088506885195 7229 "cytoplasm"
0.0146684870173119 10377 "cell part"
0.0146684870173119 10378 "cell"
0.0171063781499981 5523 "cytoplasmic part"
0.0174739911391476 7951 "intracellular organelle"
0.0258940372580172 31 "cortical actin cytoskeleton"
0.0258940372580172 169 "cell cortex"
0.0258940372580172 55 "cortical cytoskeleton"
"CC" "UP" "GBM" "AML_6891"
1.58130768323473e-42 9020 "intracellular"
2.32095748704093e-41 8956 "intracellular part"
1.18541807819823e-40 7189 "intracellular membrane-bounded organelle"
1.01423174725307e-34 7843 "intracellular organelle"
2.08160426773036e-32 4974 "intracellular organelle part"
2.08160426773036e-32 8060 "membrane-bounded organelle"
2.74696080204896e-29 5101 "organelle part"
1.92022294016864e-28 8594 "organelle"
1.11956836694665e-24 2075 "nuclear part"
1.42580096648911e-23 2256 "intracellular organelle lumen"
"CC" "UP" "GBM" "AML_15434"
1.40735393351207e-43 9128 "intracellular"
4.25659675218052e-43 7266 "intracellular membrane-bounded organelle"
6.84905463358904e-42 9063 "intracellular part"
4.06773601046897e-39 8153 "membrane-bounded organelle"
1.2650501540102e-37 7933 "intracellular organelle"
4.76381620705123e-36 5016 "intracellular organelle part"
9.03277189974535e-34 8699 "organelle"
5.68412353413886e-33 5152 "organelle part"
1.70730027888322e-24 7211 "cytoplasm"
4.72716101871797e-24 2376 "membrane-enclosed lumen"
"CC" "UP" "OV" "GBM"
0.00867890843333931 29 "plasma lipoprotein particle"
0.0122141736731152 31 "protein-lipid complex"
"CC" "UP" "OV" "AML_6891"
2.39628550627844e-46 9020 "intracellular"
6.92423144223e-45 8956 "intracellular part"
1.24898181830123e-44 7189 "intracellular membrane-bounded organelle"
1.00904791029363e-37 4974 "intracellular organelle part"
9.70765295203087e-37 7843 "intracellular organelle"
1.43180729223787e-34 5101 "organelle part"
5.85367561950648e-34 8060 "membrane-bounded organelle"
9.34457320152334e-29 8594 "organelle"
1.54309609421174e-28 2075 "nuclear part"
1.15226671041646e-25 1766 "nuclear lumen"
"CC" "UP" "OV" "AML_15434"
1.72336674727743e-49 7266 "intracellular membrane-bounded organelle"
3.87832265878837e-49 9128 "intracellular"
8.34490693949331e-47 9063 "intracellular part"
2.65238922401236e-44 8153 "membrane-bounded organelle"
6.07005893903683e-42 7933 "intracellular organelle"
7.83374583043155e-38 8699 "organelle"
1.41885350789638e-37 5016 "intracellular organelle part"
1.70503863599448e-35 5152 "organelle part"
9.4225722763103e-31 1145 "mitochondrion"
1.46712367401511e-27 2376 "membrane-enclosed lumen"
"CC" "UP" "LumA" "GBM"
0.0284181253446648 426 "ribonucleoprotein complex"
0.0343009055311367 7401 "membrane-bounded organelle"
0.0343009055311367 7885 "organelle"
0.0343009055311367 2339 "non-membrane-bounded organelle"
0.0343009055311367 2339 "intracellular non-membrane-bounded organelle"
"CC" "UP" "LumA" "OV"
0.000144638290336859 2040 "extracellular organelle"
0.000144638290336859 2040 "extracellular membrane-bounded organelle"
0.000144638290336859 2040 "extracellular vesicular exosome"
0.000173693310173208 8243 "intracellular"
0.000173693310173208 8189 "intracellular part"
0.000173693310173208 2118 "cytosol"
0.000229578612698306 6567 "cytoplasm"
0.000229578612698306 2522 "membrane-bounded vesicle"
0.00030301889977849 2587 "vesicle"
0.000935489555041887 7885 "organelle"
"CC" "UP" "LumA" "AML_6891"
6.53932339867674e-61 10206 "intracellular"
4.70325088539955e-59 10128 "intracellular part"
1.83697459241907e-51 8058 "intracellular membrane-bounded organelle"
7.13449905722211e-48 9033 "membrane-bounded organelle"
1.56910264887655e-47 8829 "intracellular organelle"
9.88642085256343e-44 9674 "organelle"
7.1276977672263e-42 5395 "intracellular organelle part"
4.21028911380811e-40 5533 "organelle part"
4.21783813668329e-35 7932 "cytoplasm"
1.37483271203956e-30 2121 "nuclear part"
"CC" "UP" "LumA" "AML_15434"
3.40500859852211e-58 10348 "intracellular"
1.47804127288812e-55 10270 "intracellular part"
3.01136142719569e-53 9154 "membrane-bounded organelle"
1.17199506783321e-50 8157 "intracellular membrane-bounded organelle"
1.54924096790072e-48 8949 "intracellular organelle"
1.61340661635179e-48 5450 "intracellular organelle part"
3.52721179966101e-47 9812 "organelle"
1.36137736371848e-46 5598 "organelle part"
9.70300133488051e-42 8022 "cytoplasm"
9.52129695818225e-38 6053 "cytoplasmic part"
"CC" "UP" "AML_6891" "GBM"
8.41185744426825e-32 3173 "cell periphery"
6.64215176411988e-31 3104 "plasma membrane"
6.78300299874158e-27 1775 "plasma membrane part"
6.87977991071979e-23 921 "extracellular space"
1.07601841541078e-22 1117 "intrinsic component of plasma membrane"
2.07726034390089e-22 1087 "integral component of plasma membrane"
2.26815796073134e-18 3232 "intrinsic component of membrane"
6.48476211603343e-18 3953 "membrane part"
1.75931739117922e-17 3158 "integral component of membrane"
4.54761882050854e-14 195 "ion channel complex"
"CC" "UP" "AML_6891" "OV"
2.93125770828906e-34 3173 "cell periphery"
1.653011450216e-33 3104 "plasma membrane"
2.50530520876822e-31 1775 "plasma membrane part"
4.15178166659795e-27 1087 "integral component of plasma membrane"
1.34621565459066e-26 1117 "intrinsic component of plasma membrane"
1.55440691418827e-25 921 "extracellular space"
1.24509124042472e-19 3232 "intrinsic component of membrane"
3.95575847508147e-19 3158 "integral component of membrane"
2.12240035339754e-18 3953 "membrane part"
2.3141829270307e-15 247 "proteinaceous extracellular matrix"
"CC" "UP" "AML_6891" "LumA"
1.40884391575782e-27 3624 "cell periphery"
3.28192897980955e-27 3545 "plasma membrane"
4.48826631751448e-25 3875 "intrinsic component of membrane"
2.18172116732808e-24 1003 "extracellular space"
1.27493728350938e-23 3782 "integral component of membrane"
1.8152439362788e-22 1153 "intrinsic component of plasma membrane"
7.08998306048969e-22 1116 "integral component of plasma membrane"
7.76642164027481e-20 1888 "plasma membrane part"
1.94241719265218e-19 4646 "membrane part"
1.41271701252124e-14 357 "extracellular matrix"
"CC" "UP" "AML_6891" "AML_15434"
2.90443747941333e-07 242 "ion channel complex"
1.8036825272099e-06 1087 "extracellular space"
1.8036825272099e-06 267 "transmembrane transporter complex"
1.8036825272099e-06 4596 "intrinsic component of membrane"
1.93189669730121e-06 1239 "intrinsic component of plasma membrane"
1.93189669730121e-06 272 "transporter complex"
2.85388871637021e-06 1193 "integral component of plasma membrane"
1.00691970955607e-05 4490 "integral component of membrane"
0.000215728115535534 3879 "extracellular region"
0.00062887825436462 5455 "membrane part"
"CC" "UP" "AML_15434" "GBM"
0.00605754990828927 432 "somatodendritic compartment"
0.00605754990828927 756 "neuron part"
0.00605754990828927 3237 "cell periphery"
0.00605754990828927 290 "dendrite"
0.00700100992513608 86 "apical junction complex"
0.00700100992513608 320 "extracellular matrix"
0.00700100992513608 20 "costamere"
0.00700100992513608 169 "contractile fiber"
0.00700100992513608 256 "proteinaceous extracellular matrix"
0.00700100992513608 3167 "plasma membrane"
"CC" "UP" "AML_15434" "OV"
0.00588654278875893 20 "costamere"
0.0274493859737365 169 "contractile fiber"
0.0274493859737365 168 "cell cortex"
0.0274493859737365 3237 "cell periphery"
0.0274493859737365 152 "contractile fiber part"
0.0305737650555852 279 "cell-cell junction"
0.0316282894367831 159 "myofibril"
0.0357908068904899 256 "proteinaceous extracellular matrix"
0.0451454617962469 2819 "extracellular region part"
"CC" "UP" "AML_15434" "LumA"
2.34091673130614e-08 3705 "cell periphery"
2.63906593097217e-08 3625 "plasma membrane"
2.63906593097217e-08 3964 "intrinsic component of membrane"
6.00736471354909e-08 3869 "integral component of membrane"
3.30009137640883e-07 4741 "membrane part"
0.000134477332534386 1179 "intrinsic component of plasma membrane"
0.000157763677455424 1028 "extracellular space"
0.000167362026724391 371 "extracellular matrix"
0.000437613573139734 1932 "plasma membrane part"
0.000449420828874737 1141 "integral component of plasma membrane"
"CC" "UP" "AML_15434" "AML_6891"
3.35014397165062e-28 11757 "intracellular part"
1.07552047785083e-27 11860 "intracellular"
2.16842471270167e-27 9330 "intracellular membrane-bounded organelle"
4.55983521554562e-25 10255 "intracellular organelle"
1.5594582182194e-19 10415 "membrane-bounded organelle"
2.55062423791219e-18 6210 "intracellular organelle part"
4.59891897462772e-18 2433 "nuclear part"
8.23697201400295e-18 5860 "nucleus"
1.70426349613011e-17 11204 "organelle"
3.52012624634316e-17 6378 "organelle part"
"CC" "MIDDLE" "GBM" "AML_6891"
1.43529617097878e-07 9020 "intracellular"
1.43529617097878e-07 8956 "intracellular part"
2.60626669184162e-05 4549 "nucleus"
2.60626669184162e-05 7843 "intracellular organelle"
0.000116546382210924 7189 "intracellular membrane-bounded organelle"
0.000161134220820883 8060 "membrane-bounded organelle"
0.000214556637929444 8594 "organelle"
0.000586343670435404 10209 "cell part"
0.000588962057556737 10210 "cell"
0.00104570699293882 7138 "cytoplasm"
"CC" "MIDDLE" "GBM" "AML_15434"
7.2886790150834e-05 1140 "intrinsic component of plasma membrane"
7.2886790150834e-05 1110 "integral component of plasma membrane"
0.000786288040178172 1812 "plasma membrane part"
0.000786288040178172 3167 "plasma membrane"
0.00101961606579321 3237 "cell periphery"
0.00306526386226461 199 "ion channel complex"
0.00719838563967587 224 "transmembrane transporter complex"
0.00749368150868475 229 "transporter complex"
"CC" "MIDDLE" "OV" "AML_6891"
1.10307100518228e-06 4549 "nucleus"
1.10307100518228e-06 9020 "intracellular"
1.36215912583437e-06 8956 "intracellular part"
9.43579123692313e-06 698 "microtubule cytoskeleton"
2.04063256720183e-05 7843 "intracellular organelle"
0.000154346173046476 2246 "cytosol"
0.000164485741231278 10209 "cell part"
0.000164485741231278 10210 "cell"
0.000164485741231278 8594 "organelle"
0.000459301936228509 7189 "intracellular membrane-bounded organelle"
"CC" "MIDDLE" "OV" "AML_15434"
1.67912388179045e-08 3167 "plasma membrane"
3.5493444567741e-08 3237 "cell periphery"
3.5493444567741e-08 1140 "intrinsic component of plasma membrane"
1.19480393603795e-07 1110 "integral component of plasma membrane"
1.37215477135936e-07 1812 "plasma membrane part"
4.25224478008348e-05 3297 "intrinsic component of membrane"
0.000226861108407755 3222 "integral component of membrane"
0.000457247081860958 199 "ion channel complex"
0.00173660661145678 224 "transmembrane transporter complex"
0.00200578447764219 229 "transporter complex"
"CC" "MIDDLE" "LumA" "AML_6891"
1.07497877868918e-15 10206 "intracellular"
1.07497877868918e-15 10128 "intracellular part"
8.99600773882241e-15 8058 "intracellular membrane-bounded organelle"
6.44397816138027e-14 8829 "intracellular organelle"
4.91081424137422e-13 9033 "membrane-bounded organelle"
1.02188721952856e-12 5049 "nucleus"
8.62383379318336e-12 9674 "organelle"
6.33035714159418e-11 5395 "intracellular organelle part"
1.23572839660507e-10 5533 "organelle part"
2.36342078403136e-10 2121 "nuclear part"
"CC" "MIDDLE" "AML_6891" "GBM"
1.43529617097878e-07 9020 "intracellular"
1.43529617097878e-07 8956 "intracellular part"
2.60626669184162e-05 4549 "nucleus"
2.60626669184162e-05 7843 "intracellular organelle"
0.000116546382210924 7189 "intracellular membrane-bounded organelle"
0.000161134220820883 8060 "membrane-bounded organelle"
0.000214556637929444 8594 "organelle"
0.000586343670435404 10209 "cell part"
0.000588962057556737 10210 "cell"
0.00104570699293882 7138 "cytoplasm"
"CC" "MIDDLE" "AML_6891" "OV"
1.10307100518228e-06 4549 "nucleus"
1.10307100518228e-06 9020 "intracellular"
1.36215912583437e-06 8956 "intracellular part"
9.43579123692313e-06 698 "microtubule cytoskeleton"
2.04063256720183e-05 7843 "intracellular organelle"
0.000154346173046476 2246 "cytosol"
0.000164485741231278 10209 "cell part"
0.000164485741231278 10210 "cell"
0.000164485741231278 8594 "organelle"
0.000459301936228509 7189 "intracellular membrane-bounded organelle"
"CC" "MIDDLE" "AML_6891" "LumA"
1.07497877868918e-15 10206 "intracellular"
1.07497877868918e-15 10128 "intracellular part"
8.99600773882241e-15 8058 "intracellular membrane-bounded organelle"
6.44397816138027e-14 8829 "intracellular organelle"
4.91081424137422e-13 9033 "membrane-bounded organelle"
1.02188721952856e-12 5049 "nucleus"
8.62383379318336e-12 9674 "organelle"
6.33035714159418e-11 5395 "intracellular organelle part"
1.23572839660507e-10 5533 "organelle part"
2.36342078403136e-10 2121 "nuclear part"
"CC" "MIDDLE" "AML_6891" "AML_15434"
9.7165470183779e-15 9113 "cytoplasm"
1.88918804924444e-11 11860 "intracellular"
7.7153067816223e-11 11757 "intracellular part"
4.97901093490689e-09 6806 "cytoplasmic part"
3.68147606636707e-07 11204 "organelle"
1.84268496186902e-06 13502 "cell"
1.84268496186902e-06 13501 "cell part"
2.26226858202296e-06 10415 "membrane-bounded organelle"
1.14330116424973e-05 10255 "intracellular organelle"
8.49752820941583e-05 2573 "cytosol"
"CC" "MIDDLE" "AML_15434" "GBM"
7.2886790150834e-05 1140 "intrinsic component of plasma membrane"
7.2886790150834e-05 1110 "integral component of plasma membrane"
0.000786288040178172 1812 "plasma membrane part"
0.000786288040178172 3167 "plasma membrane"
0.00101961606579321 3237 "cell periphery"
0.00306526386226461 199 "ion channel complex"
0.00719838563967587 224 "transmembrane transporter complex"
0.00749368150868475 229 "transporter complex"
"CC" "MIDDLE" "AML_15434" "OV"
1.67912388179045e-08 3167 "plasma membrane"
3.5493444567741e-08 3237 "cell periphery"
3.5493444567741e-08 1140 "intrinsic component of plasma membrane"
1.19480393603795e-07 1110 "integral component of plasma membrane"
1.37215477135936e-07 1812 "plasma membrane part"
4.25224478008348e-05 3297 "intrinsic component of membrane"
0.000226861108407755 3222 "integral component of membrane"
0.000457247081860958 199 "ion channel complex"
0.00173660661145678 224 "transmembrane transporter complex"
0.00200578447764219 229 "transporter complex"
"CC" "MIDDLE" "AML_15434" "AML_6891"
9.7165470183779e-15 9113 "cytoplasm"
1.88918804924444e-11 11860 "intracellular"
7.7153067816223e-11 11757 "intracellular part"
4.97901093490689e-09 6806 "cytoplasmic part"
3.68147606636707e-07 11204 "organelle"
1.84268496186902e-06 13502 "cell"
1.84268496186902e-06 13501 "cell part"
2.26226858202296e-06 10415 "membrane-bounded organelle"
1.14330116424973e-05 10255 "intracellular organelle"
8.49752820941583e-05 2573 "cytosol"
"CC" "DOWN" "GBM" "OV"
0.00867890843333931 29 "plasma lipoprotein particle"
0.0122141736731152 31 "protein-lipid complex"
"CC" "DOWN" "GBM" "LumA"
0.0284181253446648 426 "ribonucleoprotein complex"
0.0343009055311367 7401 "membrane-bounded organelle"
0.0343009055311367 7885 "organelle"
0.0343009055311367 2339 "non-membrane-bounded organelle"
0.0343009055311367 2339 "intracellular non-membrane-bounded organelle"
"CC" "DOWN" "GBM" "AML_6891"
8.41185744426825e-32 3173 "cell periphery"
6.64215176411988e-31 3104 "plasma membrane"
6.78300299874158e-27 1775 "plasma membrane part"
6.87977991071979e-23 921 "extracellular space"
1.07601841541078e-22 1117 "intrinsic component of plasma membrane"
2.07726034390089e-22 1087 "integral component of plasma membrane"
2.26815796073134e-18 3232 "intrinsic component of membrane"
6.48476211603343e-18 3953 "membrane part"
1.75931739117922e-17 3158 "integral component of membrane"
4.54761882050854e-14 195 "ion channel complex"
"CC" "DOWN" "GBM" "AML_15434"
0.00605754990828927 432 "somatodendritic compartment"
0.00605754990828927 756 "neuron part"
0.00605754990828927 3237 "cell periphery"
0.00605754990828927 290 "dendrite"
0.00700100992513608 86 "apical junction complex"
0.00700100992513608 320 "extracellular matrix"
0.00700100992513608 20 "costamere"
0.00700100992513608 169 "contractile fiber"
0.00700100992513608 256 "proteinaceous extracellular matrix"
0.00700100992513608 3167 "plasma membrane"
"CC" "DOWN" "OV" "GBM"
0.000187102236581788 9150 "intracellular"
0.000307252930193441 9085 "intracellular part"
0.000346088506885195 7229 "cytoplasm"
0.0146684870173119 10377 "cell part"
0.0146684870173119 10378 "cell"
0.0171063781499981 5523 "cytoplasmic part"
0.0174739911391476 7951 "intracellular organelle"
0.0258940372580172 31 "cortical actin cytoskeleton"
0.0258940372580172 169 "cell cortex"
0.0258940372580172 55 "cortical cytoskeleton"
"CC" "DOWN" "OV" "LumA"
0.000144638290336859 2040 "extracellular organelle"
0.000144638290336859 2040 "extracellular membrane-bounded organelle"
0.000144638290336859 2040 "extracellular vesicular exosome"
0.000173693310173208 8243 "intracellular"
0.000173693310173208 8189 "intracellular part"
0.000173693310173208 2118 "cytosol"
0.000229578612698306 6567 "cytoplasm"
0.000229578612698306 2522 "membrane-bounded vesicle"
0.00030301889977849 2587 "vesicle"
0.000935489555041887 7885 "organelle"
"CC" "DOWN" "OV" "AML_6891"
2.93125770828906e-34 3173 "cell periphery"
1.653011450216e-33 3104 "plasma membrane"
2.50530520876822e-31 1775 "plasma membrane part"
4.15178166659795e-27 1087 "integral component of plasma membrane"
1.34621565459066e-26 1117 "intrinsic component of plasma membrane"
1.55440691418827e-25 921 "extracellular space"
1.24509124042472e-19 3232 "intrinsic component of membrane"
3.95575847508147e-19 3158 "integral component of membrane"
2.12240035339754e-18 3953 "membrane part"
2.3141829270307e-15 247 "proteinaceous extracellular matrix"
"CC" "DOWN" "OV" "AML_15434"
0.00588654278875893 20 "costamere"
0.0274493859737365 169 "contractile fiber"
0.0274493859737365 168 "cell cortex"
0.0274493859737365 3237 "cell periphery"
0.0274493859737365 152 "contractile fiber part"
0.0305737650555852 279 "cell-cell junction"
0.0316282894367831 159 "myofibril"
0.0357908068904899 256 "proteinaceous extracellular matrix"
0.0451454617962469 2819 "extracellular region part"
"CC" "DOWN" "LumA" "AML_6891"
1.40884391575782e-27 3624 "cell periphery"
3.28192897980955e-27 3545 "plasma membrane"
4.48826631751448e-25 3875 "intrinsic component of membrane"
2.18172116732808e-24 1003 "extracellular space"
1.27493728350938e-23 3782 "integral component of membrane"
1.8152439362788e-22 1153 "intrinsic component of plasma membrane"
7.08998306048969e-22 1116 "integral component of plasma membrane"
7.76642164027481e-20 1888 "plasma membrane part"
1.94241719265218e-19 4646 "membrane part"
1.41271701252124e-14 357 "extracellular matrix"
"CC" "DOWN" "LumA" "AML_15434"
2.34091673130614e-08 3705 "cell periphery"
2.63906593097217e-08 3625 "plasma membrane"
2.63906593097217e-08 3964 "intrinsic component of membrane"
6.00736471354909e-08 3869 "integral component of membrane"
3.30009137640883e-07 4741 "membrane part"
0.000134477332534386 1179 "intrinsic component of plasma membrane"
0.000157763677455424 1028 "extracellular space"
0.000167362026724391 371 "extracellular matrix"
0.000437613573139734 1932 "plasma membrane part"
0.000449420828874737 1141 "integral component of plasma membrane"
"CC" "DOWN" "AML_6891" "GBM"
1.58130768323473e-42 9020 "intracellular"
2.32095748704093e-41 8956 "intracellular part"
1.18541807819823e-40 7189 "intracellular membrane-bounded organelle"
1.01423174725307e-34 7843 "intracellular organelle"
2.08160426773036e-32 4974 "intracellular organelle part"
2.08160426773036e-32 8060 "membrane-bounded organelle"
2.74696080204896e-29 5101 "organelle part"
1.92022294016864e-28 8594 "organelle"
1.11956836694665e-24 2075 "nuclear part"
1.42580096648911e-23 2256 "intracellular organelle lumen"
"CC" "DOWN" "AML_6891" "OV"
2.39628550627844e-46 9020 "intracellular"
6.92423144223e-45 8956 "intracellular part"
1.24898181830123e-44 7189 "intracellular membrane-bounded organelle"
1.00904791029363e-37 4974 "intracellular organelle part"
9.70765295203087e-37 7843 "intracellular organelle"
1.43180729223787e-34 5101 "organelle part"
5.85367561950648e-34 8060 "membrane-bounded organelle"
9.34457320152334e-29 8594 "organelle"
1.54309609421174e-28 2075 "nuclear part"
1.15226671041646e-25 1766 "nuclear lumen"
"CC" "DOWN" "AML_6891" "LumA"
6.53932339867674e-61 10206 "intracellular"
4.70325088539955e-59 10128 "intracellular part"
1.83697459241907e-51 8058 "intracellular membrane-bounded organelle"
7.13449905722211e-48 9033 "membrane-bounded organelle"
1.56910264887655e-47 8829 "intracellular organelle"
9.88642085256343e-44 9674 "organelle"
7.1276977672263e-42 5395 "intracellular organelle part"
4.21028911380811e-40 5533 "organelle part"
4.21783813668329e-35 7932 "cytoplasm"
1.37483271203956e-30 2121 "nuclear part"
"CC" "DOWN" "AML_6891" "AML_15434"
3.35014397165062e-28 11757 "intracellular part"
1.07552047785083e-27 11860 "intracellular"
2.16842471270167e-27 9330 "intracellular membrane-bounded organelle"
4.55983521554562e-25 10255 "intracellular organelle"
1.5594582182194e-19 10415 "membrane-bounded organelle"
2.55062423791219e-18 6210 "intracellular organelle part"
4.59891897462772e-18 2433 "nuclear part"
8.23697201400295e-18 5860 "nucleus"
1.70426349613011e-17 11204 "organelle"
3.52012624634316e-17 6378 "organelle part"
"CC" "DOWN" "AML_15434" "GBM"
1.40735393351207e-43 9128 "intracellular"
4.25659675218052e-43 7266 "intracellular membrane-bounded organelle"
6.84905463358904e-42 9063 "intracellular part"
4.06773601046897e-39 8153 "membrane-bounded organelle"
1.2650501540102e-37 7933 "intracellular organelle"
4.76381620705123e-36 5016 "intracellular organelle part"
9.03277189974535e-34 8699 "organelle"
5.68412353413886e-33 5152 "organelle part"
1.70730027888322e-24 7211 "cytoplasm"
4.72716101871797e-24 2376 "membrane-enclosed lumen"
"CC" "DOWN" "AML_15434" "OV"
1.72336674727743e-49 7266 "intracellular membrane-bounded organelle"
3.87832265878837e-49 9128 "intracellular"
8.34490693949331e-47 9063 "intracellular part"
2.65238922401236e-44 8153 "membrane-bounded organelle"
6.07005893903683e-42 7933 "intracellular organelle"
7.83374583043155e-38 8699 "organelle"
1.41885350789638e-37 5016 "intracellular organelle part"
1.70503863599448e-35 5152 "organelle part"
9.4225722763103e-31 1145 "mitochondrion"
1.46712367401511e-27 2376 "membrane-enclosed lumen"
"CC" "DOWN" "AML_15434" "LumA"
3.40500859852211e-58 10348 "intracellular"
1.47804127288812e-55 10270 "intracellular part"
3.01136142719569e-53 9154 "membrane-bounded organelle"
1.17199506783321e-50 8157 "intracellular membrane-bounded organelle"
1.54924096790072e-48 8949 "intracellular organelle"
1.61340661635179e-48 5450 "intracellular organelle part"
3.52721179966101e-47 9812 "organelle"
1.36137736371848e-46 5598 "organelle part"
9.70300133488051e-42 8022 "cytoplasm"
9.52129695818225e-38 6053 "cytoplasmic part"
"CC" "DOWN" "AML_15434" "AML_6891"
2.90443747941333e-07 242 "ion channel complex"
1.8036825272099e-06 1087 "extracellular space"
1.8036825272099e-06 267 "transmembrane transporter complex"
1.8036825272099e-06 4596 "intrinsic component of membrane"
1.93189669730121e-06 1239 "intrinsic component of plasma membrane"
1.93189669730121e-06 272 "transporter complex"
2.85388871637021e-06 1193 "integral component of plasma membrane"
1.00691970955607e-05 4490 "integral component of membrane"
0.000215728115535534 3879 "extracellular region"
0.00062887825436462 5455 "membrane part"
"MF" "UP" "GBM" "AML_6891"
7.8712036967515e-18 914 "poly(A) RNA binding"
7.8712036967515e-18 1168 "RNA binding"
6.03511657001907e-11 4080 "heterocyclic compound binding"
5.15323509444207e-10 4137 "organic cyclic compound binding"
5.49806935601491e-09 2646 "nucleic acid binding"
1.48550995495273e-08 3894 "catalytic activity"
1.38468433029392e-07 1744 "nucleotide binding"
1.38468433029392e-07 1744 "nucleoside phosphate binding"
0.00029127339943307 1125 "ATP binding"
0.000297771576449166 1368 "ribonucleoside binding"
"MF" "UP" "GBM" "AML_15434"
2.63326442359627e-22 1170 "RNA binding"
6.63884496913503e-21 915 "poly(A) RNA binding"
7.47952233672488e-13 2674 "nucleic acid binding"
2.52356494506306e-09 106 "structural constituent of ribosome"
4.87606558610429e-09 4123 "heterocyclic compound binding"
1.02705190754941e-08 4186 "organic cyclic compound binding"
0.000688976885092847 39 "translation initiation factor activity"
0.00256412774962799 30 "NADH dehydrogenase activity"
0.00256412774962799 30 "NADH dehydrogenase (ubiquinone) activity"
0.00256412774962799 30 "NADH dehydrogenase (quinone) activity"
"MF" "UP" "OV" "AML_6891"
7.09203677162783e-22 1168 "RNA binding"
4.37027875077406e-21 914 "poly(A) RNA binding"
3.48779835920393e-15 2646 "nucleic acid binding"
3.29874531497671e-12 4080 "heterocyclic compound binding"
3.4536225374494e-11 4137 "organic cyclic compound binding"
8.21862169820245e-07 9069 "binding"
1.04376736929393e-05 3894 "catalytic activity"
1.20376454246621e-05 1744 "nucleotide binding"
1.20376454246621e-05 1744 "nucleoside phosphate binding"
0.000476825624719694 61 "DNA-dependent ATPase activity"
"MF" "UP" "OV" "AML_15434"
3.76608596668399e-30 1170 "RNA binding"
8.16079275147406e-26 915 "poly(A) RNA binding"
5.08374554528391e-17 2674 "nucleic acid binding"
2.63680601513895e-10 4123 "heterocyclic compound binding"
9.12631528889265e-10 4186 "organic cyclic compound binding"
3.64958294565214e-06 9188 "binding"
5.75680260251499e-06 106 "structural constituent of ribosome"
2.46333739584683e-05 6686 "protein binding"
0.000177354384369009 39 "translation initiation factor activity"
0.000232999601995742 60 "translation factor activity, nucleic acid binding"
"MF" "UP" "LumA" "AML_6891"
2.51701402001079e-23 1224 "RNA binding"
1.71921803575723e-20 933 "poly(A) RNA binding"
3.7332076334225e-13 3009 "nucleic acid binding"
3.7332076334225e-13 4603 "heterocyclic compound binding"
1.63128601890616e-12 4661 "organic cyclic compound binding"
6.72575062253838e-09 4354 "catalytic activity"
1.32700156085996e-07 127 "structural constituent of ribosome"
6.63333874026975e-07 65 "DNA-dependent ATPase activity"
8.0695545403919e-07 10191 "binding"
2.17941719386824e-06 1905 "nucleotide binding"
"MF" "UP" "LumA" "AML_15434"
4.1258715626489e-30 1227 "RNA binding"
2.00405512700999e-26 934 "poly(A) RNA binding"
1.61445768576677e-21 127 "structural constituent of ribosome"
3.23535059362644e-14 3048 "nucleic acid binding"
2.17657102048089e-10 4660 "heterocyclic compound binding"
1.2801057392915e-09 4724 "organic cyclic compound binding"
1.05738786692723e-07 7224 "protein binding"
3.85070768104633e-06 10350 "binding"
3.65205930011218e-05 65 "DNA-dependent ATPase activity"
5.88357834302638e-05 4407 "catalytic activity"
"MF" "UP" "AML_6891" "GBM"
2.79051329618207e-19 755 "signaling receptor activity"
5.60809736289755e-19 670 "transmembrane signaling receptor activity"
1.60422396584279e-18 930 "receptor activity"
9.44555944699932e-16 1004 "signal transducer activity"
9.44555944699932e-16 1004 "molecular transducer activity"
1.85049581592373e-15 276 "ion channel activity"
1.86884203880936e-15 344 "G-protein coupled receptor activity"
3.34336841877963e-15 284 "substrate-specific channel activity"
3.59813066949514e-14 300 "channel activity"
3.59813066949514e-14 300 "passive transmembrane transporter activity"
"MF" "UP" "AML_6891" "OV"
9.61844983390779e-20 755 "signaling receptor activity"
1.13070774341865e-18 930 "receptor activity"
2.44370853835687e-18 670 "transmembrane signaling receptor activity"
3.99767396898653e-16 1004 "signal transducer activity"
3.99767396898653e-16 1004 "molecular transducer activity"
4.34581024027922e-16 344 "G-protein coupled receptor activity"
1.96357920831607e-15 284 "substrate-specific channel activity"
2.7354449284485e-15 276 "ion channel activity"
1.12588416935525e-14 300 "channel activity"
1.12588416935525e-14 300 "passive transmembrane transporter activity"
"MF" "UP" "AML_6891" "LumA"
5.43815657574184e-24 405 "G-protein coupled receptor activity"
1.90355830552375e-23 837 "signaling receptor activity"
1.96837440012322e-23 747 "transmembrane signaling receptor activity"
2.15028511858513e-22 1027 "receptor activity"
5.56777964973002e-18 1111 "signal transducer activity"
5.56777964973002e-18 1111 "molecular transducer activity"
5.44226196580727e-13 324 "ion channel activity"
5.44226196580727e-13 332 "substrate-specific channel activity"
5.44226196580727e-13 349 "channel activity"
5.44226196580727e-13 349 "passive transmembrane transporter activity"
"MF" "UP" "AML_6891" "AML_15434"
9.27021467151004e-14 464 "G-protein coupled receptor activity"
1.10987873326553e-10 820 "transmembrane signaling receptor activity"
1.42049038570449e-10 915 "signaling receptor activity"
6.45473032725276e-08 1119 "receptor activity"
1.00727337173541e-07 854 "transmembrane transporter activity"
1.00727337173541e-07 362 "substrate-specific channel activity"
1.00727337173541e-07 383 "channel activity"
1.00727337173541e-07 383 "passive transmembrane transporter activity"
1.00727337173541e-07 1099 "transporter activity"
1.06862508592549e-07 354 "ion channel activity"
"MF" "UP" "AML_15434" "LumA"
0.00578375391992346 1055 "receptor activity"
0.00578375391992346 768 "transmembrane signaling receptor activity"
0.00578375391992346 862 "signaling receptor activity"
0.00578375391992346 139 "voltage-gated cation channel activity"
0.00578375391992346 424 "G-protein coupled receptor activity"
0.0107152779113174 246 "cation channel activity"
0.0142707904812453 1142 "signal transducer activity"
0.0142707904812453 1142 "molecular transducer activity"
0.0215220722555878 81 "voltage-gated potassium channel activity"
0.0316997697707354 65 "neurotransmitter receptor activity"
"MF" "UP" "AML_15434" "AML_6891"
1.19347636906842e-06 5248 "heterocyclic compound binding"
1.19347636906842e-06 3497 "nucleic acid binding"
4.01865351899714e-06 5310 "organic cyclic compound binding"
0.000114767896394016 1431 "RNA binding"
0.000692014214542564 1086 "poly(A) RNA binding"
0.00169284353594567 1902 "transferase activity"
0.00762248094810006 2138 "nucleotide binding"
0.00762248094810006 2138 "nucleoside phosphate binding"
0.0160597059504278 2153 "DNA binding"
0.0245515353539923 180 "transferase activity, transferring acyl groups other than amino-acyl groups"
"MF" "MIDDLE" "GBM" "AML_6891"
0.00610424353764555 4080 "heterocyclic compound binding"
0.00968331849934942 4137 "organic cyclic compound binding"
0.0113601862540859 2646 "nucleic acid binding"
"MF" "MIDDLE" "GBM" "AML_15434"
3.2537278164683e-05 690 "transmembrane signaling receptor activity"
3.2537278164683e-05 779 "signaling receptor activity"
3.2537278164683e-05 362 "G-protein coupled receptor activity"
0.000809654146191544 956 "receptor activity"
0.00869457481655903 1032 "signal transducer activity"
0.00869457481655903 1032 "molecular transducer activity"
0.0308128969547983 60 "extracellular ligand-gated ion channel activity"
0.0308128969547983 100 "G-protein coupled peptide receptor activity"
0.0382230998644569 102 "peptide receptor activity"
"MF" "MIDDLE" "OV" "AML_6891"
0.00704457941098271 161 "ubiquitin protein ligase binding"
0.00704457941098271 161 "small conjugating protein ligase binding"
"MF" "MIDDLE" "OV" "AML_15434"
1.6860898999555e-09 362 "G-protein coupled receptor activity"
3.55592930319765e-08 690 "transmembrane signaling receptor activity"
3.55592930319765e-08 779 "signaling receptor activity"
5.56497449165092e-07 956 "receptor activity"
2.43460218595409e-06 1032 "signal transducer activity"
2.43460218595409e-06 1032 "molecular transducer activity"
0.000995703984484089 300 "metal ion transmembrane transporter activity"
0.00118221438651836 307 "channel activity"
0.00118221438651836 307 "passive transmembrane transporter activity"
0.00154061280529402 100 "G-protein coupled peptide receptor activity"
"MF" "MIDDLE" "LumA" "AML_6891"
2.04725384177498e-10 1224 "RNA binding"
1.345932573386e-09 933 "poly(A) RNA binding"
8.58824946753057e-07 3009 "nucleic acid binding"
2.15715318007278e-06 4603 "heterocyclic compound binding"
3.50350877758825e-06 4661 "organic cyclic compound binding"
0.0297325886689197 10191 "binding"
"MF" "MIDDLE" "AML_6891" "GBM"
0.00610424353764555 4080 "heterocyclic compound binding"
0.00968331849934942 4137 "organic cyclic compound binding"
0.0113601862540859 2646 "nucleic acid binding"
"MF" "MIDDLE" "AML_6891" "OV"
0.00704457941098271 161 "ubiquitin protein ligase binding"
0.00704457941098271 161 "small conjugating protein ligase binding"
"MF" "MIDDLE" "AML_6891" "LumA"
2.04725384177498e-10 1224 "RNA binding"
1.345932573386e-09 933 "poly(A) RNA binding"
8.58824946753057e-07 3009 "nucleic acid binding"
2.15715318007278e-06 4603 "heterocyclic compound binding"
3.50350877758825e-06 4661 "organic cyclic compound binding"
0.0297325886689197 10191 "binding"
"MF" "MIDDLE" "AML_6891" "AML_15434"
0.00181949109877626 7963 "protein binding"
0.00234428024449284 1730 "purine nucleotide binding"
0.00234428024449284 1711 "purine ribonucleotide binding"
0.00234428024449284 2037 "carbohydrate derivative binding"
0.00234428024449284 1696 "nucleoside binding"
0.00234428024449284 1672 "purine ribonucleoside triphosphate binding"
0.00234428024449284 1685 "purine nucleoside binding"
0.00234428024449284 1686 "ribonucleoside binding"
0.00234428024449284 11630 "binding"
0.00234428024449284 1682 "purine ribonucleoside binding"
"MF" "MIDDLE" "AML_15434" "GBM"
3.2537278164683e-05 690 "transmembrane signaling receptor activity"
3.2537278164683e-05 779 "signaling receptor activity"
3.2537278164683e-05 362 "G-protein coupled receptor activity"
0.000809654146191544 956 "receptor activity"
0.00869457481655903 1032 "signal transducer activity"
0.00869457481655903 1032 "molecular transducer activity"
0.0308128969547983 60 "extracellular ligand-gated ion channel activity"
0.0308128969547983 100 "G-protein coupled peptide receptor activity"
0.0382230998644569 102 "peptide receptor activity"
"MF" "MIDDLE" "AML_15434" "OV"
1.6860898999555e-09 362 "G-protein coupled receptor activity"
3.55592930319765e-08 690 "transmembrane signaling receptor activity"
3.55592930319765e-08 779 "signaling receptor activity"
5.56497449165092e-07 956 "receptor activity"
2.43460218595409e-06 1032 "signal transducer activity"
2.43460218595409e-06 1032 "molecular transducer activity"
0.000995703984484089 300 "metal ion transmembrane transporter activity"
0.00118221438651836 307 "channel activity"
0.00118221438651836 307 "passive transmembrane transporter activity"
0.00154061280529402 100 "G-protein coupled peptide receptor activity"
"MF" "MIDDLE" "AML_15434" "AML_6891"
0.00181949109877626 7963 "protein binding"
0.00234428024449284 1730 "purine nucleotide binding"
0.00234428024449284 1711 "purine ribonucleotide binding"
0.00234428024449284 2037 "carbohydrate derivative binding"
0.00234428024449284 1696 "nucleoside binding"
0.00234428024449284 1672 "purine ribonucleoside triphosphate binding"
0.00234428024449284 1685 "purine nucleoside binding"
0.00234428024449284 1686 "ribonucleoside binding"
0.00234428024449284 11630 "binding"
0.00234428024449284 1682 "purine ribonucleoside binding"
"MF" "DOWN" "GBM" "AML_6891"
2.79051329618207e-19 755 "signaling receptor activity"
5.60809736289755e-19 670 "transmembrane signaling receptor activity"
1.60422396584279e-18 930 "receptor activity"
9.44555944699932e-16 1004 "signal transducer activity"
9.44555944699932e-16 1004 "molecular transducer activity"
1.85049581592373e-15 276 "ion channel activity"
1.86884203880936e-15 344 "G-protein coupled receptor activity"
3.34336841877963e-15 284 "substrate-specific channel activity"
3.59813066949514e-14 300 "channel activity"
3.59813066949514e-14 300 "passive transmembrane transporter activity"
"MF" "DOWN" "OV" "AML_6891"
9.61844983390779e-20 755 "signaling receptor activity"
1.13070774341865e-18 930 "receptor activity"
2.44370853835687e-18 670 "transmembrane signaling receptor activity"
3.99767396898653e-16 1004 "signal transducer activity"
3.99767396898653e-16 1004 "molecular transducer activity"
4.34581024027922e-16 344 "G-protein coupled receptor activity"
1.96357920831607e-15 284 "substrate-specific channel activity"
2.7354449284485e-15 276 "ion channel activity"
1.12588416935525e-14 300 "channel activity"
1.12588416935525e-14 300 "passive transmembrane transporter activity"
"MF" "DOWN" "LumA" "AML_6891"
5.43815657574184e-24 405 "G-protein coupled receptor activity"
1.90355830552375e-23 837 "signaling receptor activity"
1.96837440012322e-23 747 "transmembrane signaling receptor activity"
2.15028511858513e-22 1027 "receptor activity"
5.56777964973002e-18 1111 "signal transducer activity"
5.56777964973002e-18 1111 "molecular transducer activity"
5.44226196580727e-13 324 "ion channel activity"
5.44226196580727e-13 332 "substrate-specific channel activity"
5.44226196580727e-13 349 "channel activity"
5.44226196580727e-13 349 "passive transmembrane transporter activity"
"MF" "DOWN" "LumA" "AML_15434"
0.00578375391992346 1055 "receptor activity"
0.00578375391992346 768 "transmembrane signaling receptor activity"
0.00578375391992346 862 "signaling receptor activity"
0.00578375391992346 139 "voltage-gated cation channel activity"
0.00578375391992346 424 "G-protein coupled receptor activity"
0.0107152779113174 246 "cation channel activity"
0.0142707904812453 1142 "signal transducer activity"
0.0142707904812453 1142 "molecular transducer activity"
0.0215220722555878 81 "voltage-gated potassium channel activity"
0.0316997697707354 65 "neurotransmitter receptor activity"
"MF" "DOWN" "AML_6891" "GBM"
7.8712036967515e-18 914 "poly(A) RNA binding"
7.8712036967515e-18 1168 "RNA binding"
6.03511657001907e-11 4080 "heterocyclic compound binding"
5.15323509444207e-10 4137 "organic cyclic compound binding"
5.49806935601491e-09 2646 "nucleic acid binding"
1.48550995495273e-08 3894 "catalytic activity"
1.38468433029392e-07 1744 "nucleotide binding"
1.38468433029392e-07 1744 "nucleoside phosphate binding"
0.00029127339943307 1125 "ATP binding"
0.000297771576449166 1368 "ribonucleoside binding"
"MF" "DOWN" "AML_6891" "OV"
7.09203677162783e-22 1168 "RNA binding"
4.37027875077406e-21 914 "poly(A) RNA binding"
3.48779835920393e-15 2646 "nucleic acid binding"
3.29874531497671e-12 4080 "heterocyclic compound binding"
3.4536225374494e-11 4137 "organic cyclic compound binding"
8.21862169820245e-07 9069 "binding"
1.04376736929393e-05 3894 "catalytic activity"
1.20376454246621e-05 1744 "nucleotide binding"
1.20376454246621e-05 1744 "nucleoside phosphate binding"
0.000476825624719694 61 "DNA-dependent ATPase activity"
"MF" "DOWN" "AML_6891" "LumA"
2.51701402001079e-23 1224 "RNA binding"
1.71921803575723e-20 933 "poly(A) RNA binding"
3.7332076334225e-13 3009 "nucleic acid binding"
3.7332076334225e-13 4603 "heterocyclic compound binding"
1.63128601890616e-12 4661 "organic cyclic compound binding"
6.72575062253838e-09 4354 "catalytic activity"
1.32700156085996e-07 127 "structural constituent of ribosome"
6.63333874026975e-07 65 "DNA-dependent ATPase activity"
8.0695545403919e-07 10191 "binding"
2.17941719386824e-06 1905 "nucleotide binding"
"MF" "DOWN" "AML_6891" "AML_15434"
1.19347636906842e-06 5248 "heterocyclic compound binding"
1.19347636906842e-06 3497 "nucleic acid binding"
4.01865351899714e-06 5310 "organic cyclic compound binding"
0.000114767896394016 1431 "RNA binding"
0.000692014214542564 1086 "poly(A) RNA binding"
0.00169284353594567 1902 "transferase activity"
0.00762248094810006 2138 "nucleotide binding"
0.00762248094810006 2138 "nucleoside phosphate binding"
0.0160597059504278 2153 "DNA binding"
0.0245515353539923 180 "transferase activity, transferring acyl groups other than amino-acyl groups"
"MF" "DOWN" "AML_15434" "GBM"
2.63326442359627e-22 1170 "RNA binding"
6.63884496913503e-21 915 "poly(A) RNA binding"
7.47952233672488e-13 2674 "nucleic acid binding"
2.52356494506306e-09 106 "structural constituent of ribosome"
4.87606558610429e-09 4123 "heterocyclic compound binding"
1.02705190754941e-08 4186 "organic cyclic compound binding"
0.000688976885092847 39 "translation initiation factor activity"
0.00256412774962799 30 "NADH dehydrogenase activity"
0.00256412774962799 30 "NADH dehydrogenase (ubiquinone) activity"
0.00256412774962799 30 "NADH dehydrogenase (quinone) activity"
"MF" "DOWN" "AML_15434" "OV"
3.76608596668399e-30 1170 "RNA binding"
8.16079275147406e-26 915 "poly(A) RNA binding"
5.08374554528391e-17 2674 "nucleic acid binding"
2.63680601513895e-10 4123 "heterocyclic compound binding"
9.12631528889265e-10 4186 "organic cyclic compound binding"
3.64958294565214e-06 9188 "binding"
5.75680260251499e-06 106 "structural constituent of ribosome"
2.46333739584683e-05 6686 "protein binding"
0.000177354384369009 39 "translation initiation factor activity"
0.000232999601995742 60 "translation factor activity, nucleic acid binding"
"MF" "DOWN" "AML_15434" "LumA"
4.1258715626489e-30 1227 "RNA binding"
2.00405512700999e-26 934 "poly(A) RNA binding"
1.61445768576677e-21 127 "structural constituent of ribosome"
3.23535059362644e-14 3048 "nucleic acid binding"
2.17657102048089e-10 4660 "heterocyclic compound binding"
1.2801057392915e-09 4724 "organic cyclic compound binding"
1.05738786692723e-07 7224 "protein binding"
3.85070768104633e-06 10350 "binding"
3.65205930011218e-05 65 "DNA-dependent ATPase activity"
5.88357834302638e-05 4407 "catalytic activity"
"MF" "DOWN" "AML_15434" "AML_6891"
9.27021467151004e-14 464 "G-protein coupled receptor activity"
1.10987873326553e-10 820 "transmembrane signaling receptor activity"
1.42049038570449e-10 915 "signaling receptor activity"
6.45473032725276e-08 1119 "receptor activity"
1.00727337173541e-07 854 "transmembrane transporter activity"
1.00727337173541e-07 362 "substrate-specific channel activity"
1.00727337173541e-07 383 "channel activity"
1.00727337173541e-07 383 "passive transmembrane transporter activity"
1.00727337173541e-07 1099 "transporter activity"
1.06862508592549e-07 354 "ion channel activity"
"KEGG" "UP" "GBM" "AML_6891"
0.000352905624832547 123 "RNA transport"
0.000739619453280421 30 "Base excision repair"
0.00276798781002063 911 "Metabolic pathways"
0.0271881980124546 54 "Ribosome biogenesis in eukaryotes"
0.0275395809784131 7 "Fatty acid elongation in mitochondria"
0.0384258190361214 70 "Peroxisome"
0.0384258190361214 57 "Shigellosis"
0.04204859067316 10 "Valine, leucine and isoleucine biosynthesis"
0.045153963596169 141 "Alzheimer's disease"
"KEGG" "UP" "GBM" "AML_15434"
9.61103888055032e-08 102 "Oxidative phosphorylation"
4.13914383038246e-06 151 "Huntington's disease"
2.56183913805412e-05 100 "Parkinson's disease"
2.64819319606338e-05 123 "RNA transport"
5.16760540567897e-05 919 "Metabolic pathways"
0.000165244296250188 69 "Ribosome"
0.00156428550451175 143 "Alzheimer's disease"
0.00373788815137326 136 "Phagosome"
0.0350989058588372 30 "Citrate cycle (TCA cycle)"
0.0424731817366487 49 "Vibrio cholerae infection"
"KEGG" "UP" "OV" "AML_6891"
0.000231094811912097 123 "RNA transport"
0.000789377895639776 102 "Spliceosome"
0.0102803042333325 30 "Base excision repair"
0.0351363281799864 33 "DNA replication"
"KEGG" "UP" "OV" "AML_15434"
5.95235023928214e-09 102 "Oxidative phosphorylation"
3.83185747989102e-08 151 "Huntington's disease"
5.8055363169488e-06 100 "Parkinson's disease"
5.8055363169488e-06 123 "RNA transport"
0.000401983997644174 919 "Metabolic pathways"
0.000835381322979297 143 "Alzheimer's disease"
0.00255271652632111 53 "RNA degradation"
0.0180102593947909 22 "RNA polymerase"
0.0268170979781711 75 "Pyrimidine metabolism"
0.0321678483517108 18 "Protein export"
"KEGG" "UP" "LumA" "AML_6891"
0.00254347775826938 22 "Mismatch repair"
0.00274403629955084 43 "Valine, leucine and isoleucine degradation"
0.00404396427840509 71 "Ribosome"
0.00893512249637965 35 "DNA replication"
0.0112984900175036 59 "Shigellosis"
0.0112984900175036 70 "mRNA surveillance pathway"
0.0131473923565363 25 "Homologous recombination"
0.0167199052045119 114 "Lysosome"
0.0167199052045119 84 "Pyrimidine metabolism"
0.0197418575244636 46 "Amino sugar and nucleotide sugar metabolism"
"KEGG" "UP" "LumA" "AML_15434"
2.38822459516721e-10 71 "Ribosome"
3.3739093895826e-06 111 "Oxidative phosphorylation"
4.53441008038671e-05 106 "Parkinson's disease"
0.000201080758935978 161 "Huntington's disease"
0.000328151494906374 42 "Proteasome"
0.00179470022202701 128 "RNA transport"
0.00281033956044494 22 "Mismatch repair"
0.00281033956044494 35 "DNA replication"
0.00281033956044494 995 "Metabolic pathways"
0.00652968418585188 15 "Glyoxylate and dicarboxylate metabolism"
"KEGG" "UP" "AML_6891" "GBM"
3.66030307183292e-10 234 "Neuroactive ligand-receptor interaction"
2.05876500574275e-05 227 "Cytokine-cytokine receptor interaction"
0.000132779840495601 41 "Steroid hormone biosynthesis"
0.00033594501878285 58 "Olfactory transduction"
0.000882236915960748 50 "Metabolism of xenobiotics by cytochrome P450"
0.00238504367471868 54 "Drug metabolism - cytochrome P450"
0.00273083899114587 63 "Complement and coagulation cascades"
0.00273083899114587 61 "Bile secretion"
0.00843922555637149 68 "Protein digestion and absorption"
0.0137303743456796 103 "Amoebiasis"
"KEGG" "UP" "AML_6891" "OV"
2.8469812832061e-09 234 "Neuroactive ligand-receptor interaction"
1.09584355372818e-06 68 "Protein digestion and absorption"
1.99492963439878e-06 227 "Cytokine-cytokine receptor interaction"
3.31725932506516e-06 81 "ECM-receptor interaction"
0.000391581373215056 58 "Olfactory transduction"
0.000450509963739114 21 "Maturity onset diabetes of the young"
0.00081290812919297 41 "Steroid hormone biosynthesis"
0.00108740390965052 63 "Complement and coagulation cascades"
0.00219934135076254 67 "Arrhythmogenic right ventricular cardiomyopathy (ARVC)"
0.00595357236297813 45 "Arachidonic acid metabolism"
"KEGG" "UP" "AML_6891" "LumA"
1.58105548715749e-15 236 "Neuroactive ligand-receptor interaction"
7.10798653928787e-07 228 "Cytokine-cytokine receptor interaction"
1.80181268260271e-05 39 "Steroid hormone biosynthesis"
0.000548172789180411 96 "Olfactory transduction"
0.000827172670590524 82 "ECM-receptor interaction"
0.0017749743036048 52 "Hedgehog signaling pathway"
0.00318116328104873 162 "Calcium signaling pathway"
0.00338625842917014 22 "Maturity onset diabetes of the young"
0.00338625842917014 52 "Basal cell carcinoma"
0.00338625842917014 69 "Protein digestion and absorption"
"KEGG" "UP" "AML_6891" "AML_15434"
4.40859841758394e-11 255 "Neuroactive ligand-receptor interaction"
0.000293963341751934 104 "Olfactory transduction"
0.000702708915524666 22 "Maturity onset diabetes of the young"
0.0428803616452334 41 "Steroid hormone biosynthesis"
"KEGG" "UP" "AML_15434" "GBM"
0.00367728963986023 81 "ECM-receptor interaction"
"KEGG" "UP" "AML_15434" "AML_6891"
0.00113844613482438 115 "Spliceosome"
0.0184405019007987 76 "Phosphatidylinositol signaling system"
0.0308273191763848 56 "Inositol phosphate metabolism"
0.0308273191763848 78 "Peroxisome"
0.0308273191763848 139 "RNA transport"
"KEGG" "MIDDLE" "GBM" "AML_15434"
3.48554078352686e-05 242 "Neuroactive ligand-receptor interaction"
"KEGG" "MIDDLE" "OV" "AML_15434"
4.9206478215539e-08 242 "Neuroactive ligand-receptor interaction"
0.0102378178782935 63 "Olfactory transduction"
0.0156656739296653 231 "Cytokine-cytokine receptor interaction"
"KEGG" "MIDDLE" "AML_6891" "AML_15434"
0.0222429122095906 141 "Phagosome"
0.0242863198183736 125 "Cell adhesion molecules (CAMs)"
0.0242863198183736 34 "Graft-versus-host disease"
0.0385770665480388 83 "Hematopoietic cell lineage"
0.0385770665480388 39 "Type I diabetes mellitus"
0.0445477891629384 62 "Antigen processing and presentation"
0.0464446345501639 48 "Malaria"
"KEGG" "MIDDLE" "AML_15434" "GBM"
3.48554078352686e-05 242 "Neuroactive ligand-receptor interaction"
"KEGG" "MIDDLE" "AML_15434" "OV"
4.9206478215539e-08 242 "Neuroactive ligand-receptor interaction"
0.0102378178782935 63 "Olfactory transduction"
0.0156656739296653 231 "Cytokine-cytokine receptor interaction"
"KEGG" "MIDDLE" "AML_15434" "AML_6891"
0.0222429122095906 141 "Phagosome"
0.0242863198183736 125 "Cell adhesion molecules (CAMs)"
0.0242863198183736 34 "Graft-versus-host disease"
0.0385770665480388 83 "Hematopoietic cell lineage"
0.0385770665480388 39 "Type I diabetes mellitus"
0.0445477891629384 62 "Antigen processing and presentation"
0.0464446345501639 48 "Malaria"
"KEGG" "DOWN" "GBM" "AML_6891"
3.66030307183292e-10 234 "Neuroactive ligand-receptor interaction"
2.05876500574275e-05 227 "Cytokine-cytokine receptor interaction"
0.000132779840495601 41 "Steroid hormone biosynthesis"
0.00033594501878285 58 "Olfactory transduction"
0.000882236915960748 50 "Metabolism of xenobiotics by cytochrome P450"
0.00238504367471868 54 "Drug metabolism - cytochrome P450"
0.00273083899114587 63 "Complement and coagulation cascades"
0.00273083899114587 61 "Bile secretion"
0.00843922555637149 68 "Protein digestion and absorption"
0.0137303743456796 103 "Amoebiasis"
"KEGG" "DOWN" "GBM" "AML_15434"
0.00367728963986023 81 "ECM-receptor interaction"
"KEGG" "DOWN" "OV" "AML_6891"
2.8469812832061e-09 234 "Neuroactive ligand-receptor interaction"
1.09584355372818e-06 68 "Protein digestion and absorption"
1.99492963439878e-06 227 "Cytokine-cytokine receptor interaction"
3.31725932506516e-06 81 "ECM-receptor interaction"
0.000391581373215056 58 "Olfactory transduction"
0.000450509963739114 21 "Maturity onset diabetes of the young"
0.00081290812919297 41 "Steroid hormone biosynthesis"
0.00108740390965052 63 "Complement and coagulation cascades"
0.00219934135076254 67 "Arrhythmogenic right ventricular cardiomyopathy (ARVC)"
0.00595357236297813 45 "Arachidonic acid metabolism"
"KEGG" "DOWN" "LumA" "AML_6891"
1.58105548715749e-15 236 "Neuroactive ligand-receptor interaction"
7.10798653928787e-07 228 "Cytokine-cytokine receptor interaction"
1.80181268260271e-05 39 "Steroid hormone biosynthesis"
0.000548172789180411 96 "Olfactory transduction"
0.000827172670590524 82 "ECM-receptor interaction"
0.0017749743036048 52 "Hedgehog signaling pathway"
0.00318116328104873 162 "Calcium signaling pathway"
0.00338625842917014 22 "Maturity onset diabetes of the young"
0.00338625842917014 52 "Basal cell carcinoma"
0.00338625842917014 69 "Protein digestion and absorption"
"KEGG" "DOWN" "AML_6891" "GBM"
0.000352905624832547 123 "RNA transport"
0.000739619453280421 30 "Base excision repair"
0.00276798781002063 911 "Metabolic pathways"
0.0271881980124546 54 "Ribosome biogenesis in eukaryotes"
0.0275395809784131 7 "Fatty acid elongation in mitochondria"
0.0384258190361214 70 "Peroxisome"
0.0384258190361214 57 "Shigellosis"
0.04204859067316 10 "Valine, leucine and isoleucine biosynthesis"
0.045153963596169 141 "Alzheimer's disease"
"KEGG" "DOWN" "AML_6891" "OV"
0.000231094811912097 123 "RNA transport"
0.000789377895639776 102 "Spliceosome"
0.0102803042333325 30 "Base excision repair"
0.0351363281799864 33 "DNA replication"
"KEGG" "DOWN" "AML_6891" "LumA"
0.00254347775826938 22 "Mismatch repair"
0.00274403629955084 43 "Valine, leucine and isoleucine degradation"
0.00404396427840509 71 "Ribosome"
0.00893512249637965 35 "DNA replication"
0.0112984900175036 59 "Shigellosis"
0.0112984900175036 70 "mRNA surveillance pathway"
0.0131473923565363 25 "Homologous recombination"
0.0167199052045119 114 "Lysosome"
0.0167199052045119 84 "Pyrimidine metabolism"
0.0197418575244636 46 "Amino sugar and nucleotide sugar metabolism"
"KEGG" "DOWN" "AML_6891" "AML_15434"
0.00113844613482438 115 "Spliceosome"
0.0184405019007987 76 "Phosphatidylinositol signaling system"
0.0308273191763848 56 "Inositol phosphate metabolism"
0.0308273191763848 78 "Peroxisome"
0.0308273191763848 139 "RNA transport"
"KEGG" "DOWN" "AML_15434" "GBM"
9.61103888055032e-08 102 "Oxidative phosphorylation"
4.13914383038246e-06 151 "Huntington's disease"
2.56183913805412e-05 100 "Parkinson's disease"
2.64819319606338e-05 123 "RNA transport"
5.16760540567897e-05 919 "Metabolic pathways"
0.000165244296250188 69 "Ribosome"
0.00156428550451175 143 "Alzheimer's disease"
0.00373788815137326 136 "Phagosome"
0.0350989058588372 30 "Citrate cycle (TCA cycle)"
0.0424731817366487 49 "Vibrio cholerae infection"
"KEGG" "DOWN" "AML_15434" "OV"
5.95235023928214e-09 102 "Oxidative phosphorylation"
3.83185747989102e-08 151 "Huntington's disease"
5.8055363169488e-06 100 "Parkinson's disease"
5.8055363169488e-06 123 "RNA transport"
0.000401983997644174 919 "Metabolic pathways"
0.000835381322979297 143 "Alzheimer's disease"
0.00255271652632111 53 "RNA degradation"
0.0180102593947909 22 "RNA polymerase"
0.0268170979781711 75 "Pyrimidine metabolism"
0.0321678483517108 18 "Protein export"
"KEGG" "DOWN" "AML_15434" "LumA"
2.38822459516721e-10 71 "Ribosome"
3.3739093895826e-06 111 "Oxidative phosphorylation"
4.53441008038671e-05 106 "Parkinson's disease"
0.000201080758935978 161 "Huntington's disease"
0.000328151494906374 42 "Proteasome"
0.00179470022202701 128 "RNA transport"
0.00281033956044494 22 "Mismatch repair"
0.00281033956044494 35 "DNA replication"
0.00281033956044494 995 "Metabolic pathways"
0.00652968418585188 15 "Glyoxylate and dicarboxylate metabolism"
"KEGG" "DOWN" "AML_15434" "AML_6891"
4.40859841758394e-11 255 "Neuroactive ligand-receptor interaction"
0.000293963341751934 104 "Olfactory transduction"
0.000702708915524666 22 "Maturity onset diabetes of the young"
0.0428803616452334 41 "Steroid hormone biosynthesis"
