# Supplementary material for: Investigating skewness to understand gene expression heterogeneity in large patient cohorts
Source: BMC Bioinformatics. 2019 Dec 20;20(Suppl 24):668. doi: 10.1186/s12859-019-3252-0 (PMC6923883; doi:10.1186/s12859-019-3252-0)
Supplement: Supplementary file 6 — Additional file 6 Supplemental File Table S3. RNA-Seq Cancer to Control Gene Enrichment Results. The ten most significant GOStats pathways for each subcategory comparing the RNA-Seq cancer cohorts to control. Results are separated by GOStat term function (Biological Process: BP, Cellular Component: CC, Molecular Function: MF, and KEGG), comparison group (“UP”, “DOWN”, “MIDDLE”), by cancer cohort. https://drive.google.com/open?id=0B57SQtVF1CxkUFBVQkxDcXJGWDg [file 12859_2019_3252_MOESM6_ESM.txt]

"BP" "UP" "SKCM"
"GO:0002376" 3.27362323983084e-09 357 1311 "immune system process"
"GO:0001775" 3.27362323983084e-09 167 512 "cell activation"
"GO:0045321" 8.38513550208610e-09 137 402 "leukocyte activation"
"GO:0046649" 1.40640233758839e-08 125 360 "lymphocyte activation"
"GO:0050865" 5.20646222157719e-08 93 248 "regulation of cell activation"
"GO:0006955" 5.20646222157719e-08 226 778 "immune response"
"GO:0002682" 1.39670808964838e-07 199 673 "regulation of immune system process"
"GO:0002694" 1.39670808964838e-07 89 239 "regulation of leukocyte activation"
"GO:0060326" 2.26427521891501e-07 44 89 "cell chemotaxis"
"GO:0051249" 4.85100336999903e-07 83 223 "regulation of lymphocyte activation"
"BP" "UP" "HNSC"
"GO:0070972" 7.84616366654936e-07 57 99 "protein localization to endoplasmic reticulum"
"GO:0006415" 7.84616366654936e-07 45 71 "translational termination"
"GO:0006414" 9.34154982428193e-06 51 90 "translational elongation"
"GO:0045047" 9.34154982428193e-06 49 86 "protein targeting to ER"
"GO:0072599" 9.34154982428193e-06 49 86 "establishment of protein localization to endoplasmic reticulum"
"GO:0006614" 2.07705895714781e-05 47 83 "SRP-dependent cotranslational protein targeting to membrane"
"GO:0006613" 4.91257381938816e-05 47 85 "cotranslational protein targeting to membrane"
"GO:0000184" 0.00160597880753857 45 88 "nuclear-transcribed mRNA catabolic process, nonsense-mediated decay"
"GO:0006626" 0.00185425195561838 30 51 "protein targeting to mitochondrion"
"GO:0072655" 0.00369654677921111 39 75 "establishment of protein localization to mitochondrion"
"BP" "UP" "LGG"
"GO:0002376" 3.51585430939907e-10 526 1241 "immune system process"
"GO:0006955" 3.12758817358768e-09 328 727 "immune response"
"GO:0006952" 1.51026704259106e-08 326 731 "defense response"
"GO:0006950" 1.05424591619117e-07 755 1928 "response to stress"
"GO:0043207" 4.90964380912096e-06 169 355 "response to external biotic stimulus"
"GO:0051707" 4.90964380912096e-06 169 355 "response to other organism"
"GO:0022616" 4.90964380912096e-06 28 34 "DNA strand elongation"
"GO:0009615" 6.24436118061326e-06 106 202 "response to virus"
"GO:0009607" 1.09034779462939e-05 174 372 "response to biotic stimulus"
"GO:0006271" 2.16758500394738e-05 26 32 "DNA strand elongation involved in DNA replication"
"BP" "UP" "LUSC"
"GO:0006612" 1.03314322840144e-05 78 132 "protein targeting to membrane"
"GO:0045047" 1.03314322840144e-05 56 86 "protein targeting to ER"
"GO:0072599" 1.03314322840144e-05 56 86 "establishment of protein localization to endoplasmic reticulum"
"GO:0070972" 1.12718056314251e-05 62 99 "protein localization to endoplasmic reticulum"
"GO:0006613" 1.20131016460494e-05 55 85 "cotranslational protein targeting to membrane"
"GO:0006614" 3.6888347267635e-05 53 83 "SRP-dependent cotranslational protein targeting to membrane"
"GO:0006415" 0.00162417384266947 44 71 "translational termination"
"GO:0006414" 0.00332420322459658 52 90 "translational elongation"
"GO:0000184" 0.00332420322459658 51 88 "nuclear-transcribed mRNA catabolic process, nonsense-mediated decay"
"GO:0090150" 0.00396718666757205 107 220 "establishment of protein localization to membrane"
"BP" "UP" "KIRC"
"GO:0000280" 5.56500370113269e-08 106 352 "nuclear division"
"GO:0048285" 1.75001449085017e-07 108 371 "organelle fission"
"GO:0007067" 1.11026490063431e-05 84 286 "mitotic nuclear division"
"GO:0051301" 1.57481087655575e-05 127 496 "cell division"
"GO:0007059" 5.24129720854425e-05 47 134 "chromosome segregation"
"GO:0022904" 9.95673794145346e-05 36 93 "respiratory electron transport chain"
"GO:0022900" 0.00011734944850535 36 94 "electron transport chain"
"GO:1902600" 0.000144955147866004 28 65 "hydrogen ion transmembrane transport"
"GO:0045333" 0.000178722429429142 46 137 "cellular respiration"
"GO:0055114" 0.00121101264759028 143 625 "oxidation-reduction process"
"BP" "DOWN" "LUSC"
"GO:0032501" 0.00611191309332735 549 2827 "multicellular organismal process"
"CC" "UP" "SKCM"
"GO:0071944" 2.24097695485068e-09 451 1761 "cell periphery"
"GO:0005886" 6.48325347643429e-09 436 1710 "plasma membrane"
"GO:0031224" 4.81104169819141e-07 496 2045 "intrinsic component of membrane"
"GO:0031226" 1.1712223604314e-06 130 417 "intrinsic component of plasma membrane"
"GO:0016021" 1.42370288495328e-06 487 2023 "integral component of membrane"
"GO:0044425" 5.4834963780019e-06 600 2588 "membrane part"
"GO:0005887" 5.8612219800783e-06 123 402 "integral component of plasma membrane"
"GO:0044459" 9.45863364630928e-06 222 830 "plasma membrane part"
"GO:0009897" 1.75324710806605e-05 43 103 "external side of plasma membrane"
"GO:0005615" 3.69055887673016e-05 110 363 "extracellular space"
"CC" "UP" "HNSC"
"GO:0005840" 6.02291926828433e-10 89 166 "ribosome"
"GO:0044391" 6.02291926828433e-10 63 104 "ribosomal subunit"
"GO:0022626" 1.10556099497624e-07 43 67 "cytosolic ribosome"
"GO:0015934" 1.19627315349766e-05 34 54 "large ribosomal subunit"
"GO:0044429" 3.98122894660703e-05 230 631 "mitochondrial part"
"GO:0005739" 4.32752380716475e-05 396 1175 "mitochondrion"
"GO:0005743" 7.11542704044085e-05 113 275 "mitochondrial inner membrane"
"GO:0022625" 0.000141658393046395 23 34 "cytosolic large ribosomal subunit"
"GO:0005740" 0.000168294789435459 161 427 "mitochondrial envelope"
"GO:0044455" 0.00026751299466396 57 121 "mitochondrial membrane part"
"CC" "UP" "LGG"
"GO:0000793" 5.03927732032325e-06 78 137 "condensed chromosome"
"GO:0000779" 0.000962445625983413 46 78 "condensed chromosome, centromeric region"
"GO:0000777" 0.00140398561263422 43 73 "condensed chromosome kinetochore"
"GO:0005615" 0.00140398561263422 152 344 "extracellular space"
"CC" "UP" "LUSC"
"GO:0005739" 2.53463431590077e-05 485 1182 "mitochondrion"
"GO:0005840" 3.44740638383627e-05 89 165 "ribosome"
"GO:0022626" 3.44740638383627e-05 44 67 "cytosolic ribosome"
"GO:0044391" 4.64039605190513e-05 61 104 "ribosomal subunit"
"GO:0030529" 0.000440535405994402 217 497 "ribonucleoprotein complex"
"GO:0044429" 0.000494781117225103 268 633 "mitochondrial part"
"GO:0022625" 0.00869469819228091 23 34 "cytosolic large ribosomal subunit"
"CC" "UP" "KIRC"
"GO:0044429" 5.34742123936339e-09 165 634 "mitochondrial part"
"GO:0000793" 1.79523544984886e-07 51 135 "condensed chromosome"
"GO:0005743" 1.86798956059827e-07 84 277 "mitochondrial inner membrane"
"GO:0019866" 5.37246540292836e-07 89 307 "organelle inner membrane"
"GO:0005739" 1.32115289582896e-06 256 1179 "mitochondrion"
"GO:0000779" 1.32377209944599e-06 33 76 "condensed chromosome, centromeric region"
"GO:0031966" 1.78799715434088e-06 106 399 "mitochondrial membrane"
"GO:0005740" 1.78799715434088e-06 112 429 "mitochondrial envelope"
"GO:0070469" 1.80930203557027e-05 27 62 "respiratory chain"
"GO:0000777" 3.07985302387149e-05 29 71 "condensed chromosome kinetochore"
"CC" "MIDDLE" "SKCM"
"GO:0005622" 0.000285821984870835 4490 7726 "intracellular"
"GO:0044424" 0.000355414992934152 4463 7681 "intracellular part"
"GO:0043231" 0.00072761950229545 3756 6408 "intracellular membrane-bounded organelle"
"GO:0005657" 0.00072761950229545 41 46 "replication fork"
"GO:0043229" 0.000983545649762577 4008 6865 "intracellular organelle"
"GO:0043227" 0.00151037088080834 4041 6929 "membrane-bounded organelle"
"GO:0043226" 0.0063959235350757 4231 7285 "organelle"
"GO:0005634" 0.0063959235350757 2494 4205 "nucleus"
"CC" "DOWN" "LUSC"
"GO:0071944" 5.63261780303847e-05 374 1785 "cell periphery"
"GO:0005886" 0.00016109824504645 359 1734 "plasma membrane"
"GO:0044459" 0.00016109824504645 193 843 "plasma membrane part"
"GO:0098590" 0.00268400551785594 47 154 "plasma membrane region"
"GO:0044425" 0.00452292646752891 502 2616 "membrane part"
"MF" "UP" "SKCM"
"GO:0038023" 1.46954309532367e-09 95 246 "signaling receptor activity"
"GO:0004888" 1.46954309532367e-09 82 201 "transmembrane signaling receptor activity"
"GO:0004872" 6.99741040389903e-09 117 336 "receptor activity"
"GO:0004871" 0.000151373492428571 128 440 "signal transducer activity"
"GO:0060089" 0.000151373492428571 128 440 "molecular transducer activity"
"GO:0005125" 0.000333748298641861 26 53 "cytokine activity"
"GO:0004930" 0.000820102187699341 29 65 "G-protein coupled receptor activity"
"MF" "UP" "HNSC"
"GO:0003735" 2.12699798909523e-11 73 120 "structural constituent of ribosome"
"GO:0016651" 7.66297009047675e-05 40 69 "oxidoreductase activity, acting on NAD(P)H"
"GO:0016655" 0.00131907261318259 27 45 "oxidoreductase activity, acting on NAD(P)H, quinone or similar compound as acceptor"
"GO:0005198" 0.00131907261318259 112 284 "structural molecule activity"
"GO:0003954" 0.00131907261318259 23 36 "NADH dehydrogenase activity"
"GO:0008137" 0.00131907261318259 23 36 "NADH dehydrogenase (ubiquinone) activity"
"GO:0050136" 0.00131907261318259 23 36 "NADH dehydrogenase (quinone) activity"
"MF" "UP" "LUSC"
"GO:0003735" 2.30798326963891e-05 71 119 "structural constituent of ribosome"
"GO:0016651" 0.00948493822993353 42 70 "oxidoreductase activity, acting on NAD(P)H"
"MF" "UP" "KIRC"
"GO:0015077" 1.54392889313469e-05 42 110 "monovalent inorganic cation transmembrane transporter activity"
"GO:0015078" 7.83816076734242e-05 28 64 "hydrogen ion transmembrane transporter activity"
"GO:0016651" 0.000130246083216131 29 70 "oxidoreductase activity, acting on NAD(P)H"
"GO:0022857" 0.000225863775927089 91 352 "transmembrane transporter activity"
"GO:0022891" 0.000328383954065846 83 317 "substrate-specific transmembrane transporter activity"
"GO:0036442" 0.000452162559102878 12 18 "hydrogen-exporting ATPase activity"
"GO:0016491" 0.000490489627767996 103 423 "oxidoreductase activity"
"GO:0046961" 0.000595870788763225 11 16 "proton-transporting ATPase activity, rotational mechanism"
"GO:0044769" 0.00283155491545665 11 18 "ATPase activity, coupled to transmembrane movement of ions, rotational mechanism"
"GO:0015075" 0.00302347015630956 72 285 "ion transmembrane transporter activity"
"KEGG" "UP" "SKCM"
"04060" 3.31952349107977e-07 46 94 "Cytokine-cytokine receptor interaction"
"04672" 0.000885361478524783 18 31 "Intestinal immune network for IgA production"
"03010" 0.00601166395330357 27 63 "Ribosome"
"KEGG" "UP" "HNSC"
"03010" 5.84660778204826e-10 45 63 "Ribosome"
"00190" 0.00297746133019656 48 99 "Oxidative phosphorylation"
"05012" 0.0042455140966763 46 96 "Parkinson's disease"
"KEGG" "UP" "LGG"
"04672" 0.00062527182770105 20 24 "Intestinal immune network for IgA production"
"03030" 0.00110055759579679 25 34 "DNA replication"
"04115" 0.00120112751377197 36 56 "p53 signaling pathway"
"05322" 0.00298204348462568 27 40 "Systemic lupus erythematosus"
"05320" 0.00660108226501571 15 19 "Autoimmune thyroid disease"
"05323" 0.00660108226501571 30 48 "Rheumatoid arthritis"
"05330" 0.00696784601384769 16 21 "Allograft rejection"
"KEGG" "UP" "LUSC"
"03010" 3.84337924872215e-05 43 63 "Ribosome"
"KEGG" "UP" "KIRC"
"00190" 1.97443346920122e-10 48 100 "Oxidative phosphorylation"
"01100" 1.03095157343231e-07 185 733 "Metabolic pathways"
"05012" 4.16298530309507e-07 41 97 "Parkinson's disease"
"05010" 0.000948680776560602 40 121 "Alzheimer's disease"
"KEGG" "MIDDLE" "KIRC"
"05160" 0.00376187232010392 73 94 "Hepatitis C"
