# Supplementary material for: Investigating skewness to understand gene expression heterogeneity in large patient cohorts
Source: BMC Bioinformatics. 2019 Dec 20;20(Suppl 24):668. doi: 10.1186/s12859-019-3252-0 (PMC6923883; doi:10.1186/s12859-019-3252-0)
Supplement: Supplementary file 7 — Additional file 7 Supplemental File Tables S4. RNA-Seq Cancer to Cancer Gene Enrichment Results. The ten most significant GOStats pathways for each subcategory comparing between RNA-Seq cancer cohorts. Results are separated by GOStat term function (Biological Process: BP, Cellular Component: CC, Molecular Function: MF, and KEGG), comparison group (“UP”, “DOWN”, “MIDDLE”), and by the two cancer cohort being compared. UP refers to larger skew in the first cohort indicated. https://drive.google.com/open?id=0B57SQtVF1Cxkd0VCUURhZnVoX00 [file 12859_2019_3252_MOESM7_ESM.txt]

"BP" "UP" "SKCM" "HNSC"
"GO:0043588" 2.01398475622943e-26 112 267 "skin development"
"GO:0009888" 7.79449617189481e-24 298 1204 "tissue development"
"GO:0008544" 1.12471577214808e-23 98 231 "epidermis development"
"GO:0060429" 4.96889119219866e-23 212 760 "epithelium development"
"GO:0032501" 2.31190964797487e-19 732 4056 "multicellular organismal process"
"GO:0044707" 2.31375675132276e-19 715 3941 "single-multicellular organism process"
"GO:0030855" 1.00171084570269e-15 121 394 "epithelial cell differentiation"
"GO:0007275" 2.75750028406544e-15 570 3083 "multicellular organismal development"
"GO:0032502" 3.78285286693224e-15 643 3580 "developmental process"
"GO:0044767" 4.50003369111735e-15 637 3543 "single-organism developmental process"
"BP" "UP" "SKCM" "LGG"
"GO:0007399" 6.81639246678727e-20 331 1410 "nervous system development"
"GO:0022008" 6.31175021076604e-16 236 957 "neurogenesis"
"GO:0048699" 1.56661134921959e-14 220 896 "generation of neurons"
"GO:0030182" 9.34204486013686e-14 203 819 "neuron differentiation"
"GO:0007268" 3.2367562953235e-12 119 410 "synaptic transmission"
"GO:0007267" 9.41022488428776e-12 168 667 "cell-cell signaling"
"GO:0048731" 2.39630804318554e-08 487 2675 "system development"
"GO:0030154" 3.57663047343672e-08 414 2215 "cell differentiation"
"GO:0044707" 4.44829865045308e-08 664 3862 "single-multicellular organism process"
"GO:0007275" 7.72453200156076e-08 538 3033 "multicellular organismal development"
"BP" "UP" "SKCM" "LUSC"
"GO:0044707" 4.18116016043844e-18 707 4068 "single-multicellular organism process"
"GO:0032501" 2.06717539926456e-17 719 4188 "multicellular organismal process"
"GO:0009888" 2.06717539926456e-17 274 1225 "tissue development"
"GO:0060429" 7.38742475268723e-15 189 779 "epithelium development"
"GO:0043588" 7.62336423971001e-14 85 254 "skin development"
"GO:0048513" 1.26457636692371e-13 390 2044 "organ development"
"GO:0009605" 1.92088732050332e-13 289 1405 "response to external stimulus"
"GO:0050896" 9.17260416367111e-13 840 5261 "response to stimulus"
"GO:0007275" 2.35650593269133e-12 551 3179 "multicellular organismal development"
"GO:0022610" 2.6895781677824e-12 180 777 "biological adhesion"
"BP" "UP" "SKCM" "KIRC"
"GO:0044707" 4.66502568030741e-14 1009 3904 "single-multicellular organism process"
"GO:0032501" 2.27027184377808e-13 1027 4015 "multicellular organismal process"
"GO:0048731" 2.27027184377808e-13 723 2667 "system development"
"GO:0007275" 3.89351407601179e-13 805 3033 "multicellular organismal development"
"GO:0048513" 7.1112579300464e-13 545 1924 "organ development"
"GO:0072358" 7.11569861773729e-13 227 659 "cardiovascular system development"
"GO:0072359" 7.11569861773729e-13 227 659 "circulatory system development"
"GO:0048856" 2.22283373290497e-11 820 3151 "anatomical structure development"
"GO:0050896" 6.2153250967092e-11 1248 5116 "response to stimulus"
"GO:0030198" 3.64344414974415e-10 113 283 "extracellular matrix organization"
"BP" "UP" "HNSC" "SKCM"
"GO:0044237" 0.000376493440946861 1558 7366 "cellular metabolic process"
"GO:0006281" 0.00408333029296056 110 366 "DNA repair"
"GO:0006974" 0.00546791212615355 169 621 "cellular response to DNA damage stimulus"
"GO:0008152" 0.00948165139580153 1704 8230 "metabolic process"
"BP" "UP" "HNSC" "LGG"
"GO:0006415" 3.88768016419523e-05 41 94 "translational termination"
"GO:0006414" 7.29183679856374e-05 47 119 "translational elongation"
"GO:0070972" 9.8614313321232e-05 48 125 "protein localization to endoplasmic reticulum"
"GO:0045047" 0.000120259857583181 43 109 "protein targeting to ER"
"GO:0072599" 0.000120259857583181 43 109 "establishment of protein localization to endoplasmic reticulum"
"GO:0007399" 0.000302036036969374 306 1332 "nervous system development"
"GO:0006614" 0.000321096423868507 41 106 "SRP-dependent cotranslational protein targeting to membrane"
"GO:0006613" 0.000505151042354214 41 108 "cotranslational protein targeting to membrane"
"GO:0006413" 0.000853502987010747 54 161 "translational initiation"
"GO:0000184" 0.00206337693442067 41 114 "nuclear-transcribed mRNA catabolic process, nonsense-mediated decay"
"BP" "UP" "HNSC" "KIRC"
"GO:0006415" 1.17113394675902e-05 53 94 "translational termination"
"GO:0006414" 5.15785628249378e-05 61 119 "translational elongation"
"GO:0070972" 0.000244660667719115 61 124 "protein localization to endoplasmic reticulum"
"GO:0045047" 0.00161709704369888 53 109 "protein targeting to ER"
"GO:0072599" 0.00161709704369888 53 109 "establishment of protein localization to endoplasmic reticulum"
"GO:0006413" 0.00237067226637087 71 161 "translational initiation"
"GO:0000184" 0.00239914292834014 54 114 "nuclear-transcribed mRNA catabolic process, nonsense-mediated decay"
"GO:0006614" 0.00239914292834014 51 106 "SRP-dependent cotranslational protein targeting to membrane"
"GO:0006613" 0.00424124680306098 51 108 "cotranslational protein targeting to membrane"
"GO:0042073" 0.00814469147061629 16 22 "intraciliary transport"
"BP" "UP" "LGG" "SKCM"
"GO:0000278" 2.53874223991264e-14 315 786 "mitotic cell cycle"
"GO:1903047" 2.63521913878394e-14 281 685 "mitotic cell cycle process"
"GO:0022402" 1.85388449969302e-12 364 967 "cell cycle process"
"GO:0007049" 6.12731720923998e-12 462 1296 "cell cycle"
"GO:0000280" 6.12731720923998e-12 179 406 "nuclear division"
"GO:0007067" 1.21233644938399e-11 149 323 "mitotic nuclear division"
"GO:0048285" 1.52975673273177e-11 185 428 "organelle fission"
"GO:0006259" 1.31062601627732e-10 279 725 "DNA metabolic process"
"GO:0051301" 1.07408016569972e-09 230 583 "cell division"
"GO:0007059" 1.33933406523342e-08 75 142 "chromosome segregation"
"BP" "UP" "LGG" "HNSC"
"GO:0002376" 9.20635942524346e-17 522 1600 "immune system process"
"GO:0006955" 4.44815608990781e-13 322 928 "immune response"
"GO:0006950" 1.71386792859177e-12 721 2451 "response to stress"
"GO:0002252" 2.31232255607672e-12 172 427 "immune effector process"
"GO:0006952" 4.1969636660164e-12 328 968 "defense response"
"GO:0010033" 2.80164863851566e-10 515 1699 "response to organic substance"
"GO:0034340" 1.21485347461009e-09 40 60 "response to type I interferon"
"GO:0060337" 2.7427148741728e-09 39 59 "type I interferon signaling pathway"
"GO:0071357" 2.7427148741728e-09 39 59 "cellular response to type I interferon"
"GO:0050896" 3.95976620143152e-09 1287 4888 "response to stimulus"
"BP" "UP" "LGG" "LUSC"
"GO:0002376" 2.99683051337992e-19 497 1632 "immune system process"
"GO:0006955" 6.32493815784967e-17 314 944 "immune response"
"GO:0006952" 2.47892464151834e-15 320 990 "defense response"
"GO:0002252" 5.31895779899384e-15 168 432 "immune effector process"
"GO:0006950" 7.12906043882605e-15 682 2506 "response to stress"
"GO:0050896" 1.04807010954156e-13 1234 5057 "response to stimulus"
"GO:0009605" 7.42018219072924e-13 393 1325 "response to external stimulus"
"GO:0098542" 2.64928443844172e-09 96 236 "defense response to other organism"
"GO:0002684" 2.64928443844172e-09 173 512 "positive regulation of immune system process"
"GO:0002682" 2.64928443844172e-09 253 822 "regulation of immune system process"
"BP" "UP" "LGG" "KIRC"
"GO:0002376" 1.0127818942779e-14 684 1614 "immune system process"
"GO:0006955" 6.88067828807831e-12 419 939 "immune response"
"GO:0002252" 2.17867638430185e-10 212 425 "immune effector process"
"GO:0002682" 1.76262091479144e-08 357 817 "regulation of immune system process"
"GO:0006950" 3.9119478300118e-08 952 2487 "response to stress"
"GO:0006952" 1.72883864450682e-07 415 988 "defense response"
"GO:0002684" 4.21459482116381e-07 230 502 "positive regulation of immune system process"
"GO:0009615" 8.50467846019771e-07 119 228 "response to virus"
"GO:0050896" 1.20941416563308e-06 1786 5006 "response to stimulus"
"GO:0051607" 1.32168527994255e-06 87 155 "defense response to virus"
"BP" "UP" "LUSC" "SKCM"
"GO:0006396" 2.01229223693545e-10 245 604 "RNA processing"
"GO:0044260" 1.9004310000369e-09 1701 5733 "cellular macromolecule metabolic process"
"GO:0044237" 8.77240280898238e-09 2168 7545 "cellular metabolic process"
"GO:0016071" 2.6604686189987e-08 218 551 "mRNA metabolic process"
"GO:0006412" 2.82729839688468e-08 189 464 "translation"
"GO:0044267" 2.50216444545911e-07 973 3138 "cellular protein metabolic process"
"GO:0008152" 3.97723214493085e-07 2378 8429 "metabolic process"
"GO:0006397" 4.27391461980053e-07 147 352 "mRNA processing"
"GO:0006457" 3.63044717621114e-06 87 187 "protein folding"
"GO:0022613" 6.65989108791838e-06 110 255 "ribonucleoprotein complex biogenesis"
"BP" "UP" "LUSC" "HNSC"
"GO:0044267" 5.05406147131293e-08 712 3156 "cellular protein metabolic process"
"GO:0019538" 2.82731509699614e-06 806 3718 "protein metabolic process"
"GO:0006396" 2.82731509699614e-06 171 605 "RNA processing"
"GO:0006397" 0.000511549121035742 104 354 "mRNA processing"
"GO:0043412" 0.000511549121035742 563 2567 "macromolecule modification"
"GO:0034660" 0.00109590284683466 89 298 "ncRNA metabolic process"
"GO:0043170" 0.00109590284683466 1268 6322 "macromolecule metabolic process"
"GO:0006412" 0.0018517914749616 126 464 "translation"
"GO:0006464" 0.00201553070262141 536 2467 "cellular protein modification process"
"GO:0036211" 0.00201553070262141 536 2467 "protein modification process"
"BP" "UP" "LUSC" "LGG"
"GO:0006412" 0.000785601653123559 161 461 "translation"
"GO:0006413" 0.000785601653123559 69 161 "translational initiation"
"BP" "UP" "LUSC" "KIRC"
"GO:0006412" 1.77453858695001e-09 230 468 "translation"
"GO:0010467" 7.33605901642182e-06 1414 3841 "gene expression"
"GO:0016071" 0.000106080128053567 243 554 "mRNA metabolic process"
"GO:0006413" 0.000106080128053567 87 162 "translational initiation"
"GO:0044237" 0.000324680441383907 2623 7559 "cellular metabolic process"
"GO:0044260" 0.000324680441383907 2018 5708 "cellular macromolecule metabolic process"
"GO:0016070" 0.00113894053968014 1184 3246 "RNA metabolic process"
"GO:0006396" 0.00113894053968014 256 607 "RNA processing"
"GO:0000956" 0.00113894053968014 89 176 "nuclear-transcribed mRNA catabolic process"
"GO:0046483" 0.00128417245387794 1723 4849 "heterocycle metabolic process"
"BP" "UP" "KIRC" "SKCM"
"GO:0000280" 1.07348186870264e-20 108 393 "nuclear division"
"GO:0048285" 3.95741722078901e-20 110 414 "organelle fission"
"GO:0051301" 5.18273465464193e-18 130 569 "cell division"
"GO:0007067" 7.79871989101646e-17 87 315 "mitotic nuclear division"
"GO:0000278" 1.91445007374294e-14 150 770 "mitotic cell cycle"
"GO:0007049" 9.65468820361129e-14 214 1280 "cell cycle"
"GO:1903047" 1.28168971256853e-13 134 672 "mitotic cell cycle process"
"GO:0022402" 4.34110633201875e-13 170 952 "cell cycle process"
"GO:0007059" 3.05672673198846e-10 44 138 "chromosome segregation"
"GO:0000226" 1.61553342777006e-06 59 272 "microtubule cytoskeleton organization"
"BP" "UP" "KIRC" "HNSC"
"GO:0000280" 1.0512032382001e-13 89 389 "nuclear division"
"GO:0048285" 5.54347979005703e-13 90 410 "organelle fission"
"GO:0044699" 6.30342362140093e-12 849 8583 "single-organism process"
"GO:0007067" 8.49427390360758e-12 73 313 "mitotic nuclear division"
"GO:0051301" 4.7973433278899e-11 106 567 "cell division"
"GO:0007059" 7.46847098480732e-09 40 138 "chromosome segregation"
"GO:0044763" 1.13440196772525e-07 773 7795 "single-organism cellular process"
"GO:1903047" 2.84925340960674e-07 108 671 "mitotic cell cycle process"
"GO:0022402" 6.59394837710806e-07 138 945 "cell cycle process"
"GO:0000278" 6.59394837710806e-07 118 769 "mitotic cell cycle"
"BP" "UP" "KIRC" "LGG"
"GO:0007399" 6.87142989823422e-13 216 1382 "nervous system development"
"GO:0030182" 1.40351062784578e-07 128 794 "neuron differentiation"
"GO:0048666" 1.40351062784578e-07 112 665 "neuron development"
"GO:0048699" 1.40351062784578e-07 136 865 "generation of neurons"
"GO:0022008" 1.40351062784578e-07 143 926 "neurogenesis"
"GO:0031175" 5.69262907375589e-07 101 596 "neuron projection development"
"GO:0007268" 1.40845947307763e-06 77 418 "synaptic transmission"
"GO:0048812" 3.73120409216223e-06 82 467 "neuron projection morphogenesis"
"GO:0007267" 8.11273326084149e-06 107 680 "cell-cell signaling"
"GO:0048667" 1.06832111988162e-05 79 456 "cell morphogenesis involved in neuron differentiation"
"BP" "UP" "KIRC" "LUSC"
"GO:0044699" 3.4278031906207e-13 1241 8877 "single-organism process"
"GO:0044763" 7.56213247536526e-12 1145 8060 "single-organism cellular process"
"GO:0000280" 3.3107496945949e-09 101 395 "nuclear division"
"GO:0048285" 2.91287133851687e-08 102 416 "organelle fission"
"GO:0051301" 2.4707439604162e-07 127 579 "cell division"
"GO:0007067" 2.62074162834452e-07 81 316 "mitotic nuclear division"
"GO:0030574" 7.94184615550884e-06 24 54 "collagen catabolic process"
"GO:0044243" 7.94184615550884e-06 25 58 "multicellular organismal catabolic process"
"GO:0007059" 2.42961057809145e-05 42 138 "chromosome segregation"
"GO:0006323" 3.42654635925999e-05 33 97 "DNA packaging"
"BP" "MIDDLE" "SKCM" "HNSC"
"GO:0006810" 0.00359175351855305 1984 2829 "transport"
"GO:0051234" 0.00359175351855305 2034 2904 "establishment of localization"
"BP" "MIDDLE" "SKCM" "KIRC"
"GO:0044260" 2.14589648385178e-09 4053 5628 "cellular macromolecule metabolic process"
"GO:0010467" 6.23689319003097e-08 2766 3792 "gene expression"
"GO:0016070" 4.10194666855354e-07 2350 3209 "RNA metabolic process"
"GO:0090304" 4.74678490062007e-07 2633 3615 "nucleic acid metabolic process"
"GO:0043170" 3.03655479203138e-06 4378 6147 "macromolecule metabolic process"
"GO:0010468" 9.72779431112882e-06 2185 2993 "regulation of gene expression"
"GO:0006396" 0.000118908607175609 473 604 "RNA processing"
"GO:0034645" 0.000164852926164877 2458 3400 "cellular macromolecule biosynthetic process"
"GO:2000112" 0.000229898680409151 1968 2703 "regulation of cellular macromolecule biosynthetic process"
"GO:0060255" 0.000327049300102503 2747 3820 "regulation of macromolecule metabolic process"
"BP" "MIDDLE" "HNSC" "SKCM"
"GO:0006810" 0.00359175351855305 1984 2829 "transport"
"GO:0051234" 0.00359175351855305 2034 2904 "establishment of localization"
"BP" "MIDDLE" "HNSC" "KIRC"
"GO:0016568" 0.0050017271971118 331 444 "chromatin modification"
"GO:0006403" 0.0050017271971118 107 129 "RNA localization"
"GO:0006397" 0.0050017271971118 266 352 "mRNA processing"
"GO:0016570" 0.0050017271971118 233 305 "histone modification"
"GO:0016569" 0.0050017271971118 234 307 "covalent chromatin modification"
"GO:0015931" 0.0050017271971118 118 145 "nucleobase-containing compound transport"
"GO:0050657" 0.0050017271971118 101 122 "nucleic acid transport"
"GO:0050658" 0.0050017271971118 101 122 "RNA transport"
"GO:0051236" 0.0050017271971118 101 122 "establishment of RNA localization"
"GO:0006464" 0.0050017271971118 1634 2402 "cellular protein modification process"
"BP" "MIDDLE" "LGG" "KIRC"
"GO:0006511" 0.000329857375136424 284 401 "ubiquitin-dependent protein catabolic process"
"GO:0019941" 0.000329857375136424 289 410 "modification-dependent protein catabolic process"
"GO:0043632" 0.000329857375136424 291 414 "modification-dependent macromolecule catabolic process"
"GO:0070647" 0.000329857375136424 456 676 "protein modification by small protein conjugation or removal"
"GO:0051603" 0.000559420804148048 309 445 "proteolysis involved in cellular protein catabolic process"
"GO:0044257" 0.00115019814665699 316 459 "cellular protein catabolic process"
"GO:0030163" 0.00115019814665699 375 553 "protein catabolic process"
"GO:0051276" 0.00444948785796178 427 642 "chromosome organization"
"GO:0044265" 0.00639722415414456 490 746 "cellular macromolecule catabolic process"
"GO:0007049" 0.00641927568367977 814 1278 "cell cycle"
"BP" "MIDDLE" "KIRC" "SKCM"
"GO:0044260" 2.14589648385178e-09 4053 5628 "cellular macromolecule metabolic process"
"GO:0010467" 6.23689319003097e-08 2766 3792 "gene expression"
"GO:0016070" 4.10194666855354e-07 2350 3209 "RNA metabolic process"
"GO:0090304" 4.74678490062007e-07 2633 3615 "nucleic acid metabolic process"
"GO:0043170" 3.03655479203138e-06 4378 6147 "macromolecule metabolic process"
"GO:0010468" 9.72779431112882e-06 2185 2993 "regulation of gene expression"
"GO:0006396" 0.000118908607175609 473 604 "RNA processing"
"GO:0034645" 0.000164852926164877 2458 3400 "cellular macromolecule biosynthetic process"
"GO:2000112" 0.000229898680409151 1968 2703 "regulation of cellular macromolecule biosynthetic process"
"GO:0060255" 0.000327049300102503 2747 3820 "regulation of macromolecule metabolic process"
"BP" "MIDDLE" "KIRC" "HNSC"
"GO:0016568" 0.0050017271971118 331 444 "chromatin modification"
"GO:0006403" 0.0050017271971118 107 129 "RNA localization"
"GO:0006397" 0.0050017271971118 266 352 "mRNA processing"
"GO:0016570" 0.0050017271971118 233 305 "histone modification"
"GO:0016569" 0.0050017271971118 234 307 "covalent chromatin modification"
"GO:0015931" 0.0050017271971118 118 145 "nucleobase-containing compound transport"
"GO:0050657" 0.0050017271971118 101 122 "nucleic acid transport"
"GO:0050658" 0.0050017271971118 101 122 "RNA transport"
"GO:0051236" 0.0050017271971118 101 122 "establishment of RNA localization"
"GO:0006464" 0.0050017271971118 1634 2402 "cellular protein modification process"
"BP" "MIDDLE" "KIRC" "LGG"
"GO:0006511" 0.000329857375136424 284 401 "ubiquitin-dependent protein catabolic process"
"GO:0019941" 0.000329857375136424 289 410 "modification-dependent protein catabolic process"
"GO:0043632" 0.000329857375136424 291 414 "modification-dependent macromolecule catabolic process"
"GO:0070647" 0.000329857375136424 456 676 "protein modification by small protein conjugation or removal"
"GO:0051603" 0.000559420804148048 309 445 "proteolysis involved in cellular protein catabolic process"
"GO:0044257" 0.00115019814665699 316 459 "cellular protein catabolic process"
"GO:0030163" 0.00115019814665699 375 553 "protein catabolic process"
"GO:0051276" 0.00444948785796178 427 642 "chromosome organization"
"GO:0044265" 0.00639722415414456 490 746 "cellular macromolecule catabolic process"
"GO:0007049" 0.00641927568367977 814 1278 "cell cycle"
"BP" "DOWN" "SKCM" "HNSC"
"GO:0044237" 0.000376493440946861 1558 7366 "cellular metabolic process"
"GO:0006281" 0.00408333029296056 110 366 "DNA repair"
"GO:0006974" 0.00546791212615355 169 621 "cellular response to DNA damage stimulus"
"GO:0008152" 0.00948165139580153 1704 8230 "metabolic process"
"BP" "DOWN" "SKCM" "LGG"
"GO:0000278" 2.53874223991264e-14 315 786 "mitotic cell cycle"
"GO:1903047" 2.63521913878394e-14 281 685 "mitotic cell cycle process"
"GO:0022402" 1.85388449969302e-12 364 967 "cell cycle process"
"GO:0007049" 6.12731720923998e-12 462 1296 "cell cycle"
"GO:0000280" 6.12731720923998e-12 179 406 "nuclear division"
"GO:0007067" 1.21233644938399e-11 149 323 "mitotic nuclear division"
"GO:0048285" 1.52975673273177e-11 185 428 "organelle fission"
"GO:0006259" 1.31062601627732e-10 279 725 "DNA metabolic process"
"GO:0051301" 1.07408016569972e-09 230 583 "cell division"
"GO:0007059" 1.33933406523342e-08 75 142 "chromosome segregation"
"BP" "DOWN" "SKCM" "LUSC"
"GO:0006396" 2.01229223693545e-10 245 604 "RNA processing"
"GO:0044260" 1.9004310000369e-09 1701 5733 "cellular macromolecule metabolic process"
"GO:0044237" 8.77240280898238e-09 2168 7545 "cellular metabolic process"
"GO:0016071" 2.6604686189987e-08 218 551 "mRNA metabolic process"
"GO:0006412" 2.82729839688468e-08 189 464 "translation"
"GO:0044267" 2.50216444545911e-07 973 3138 "cellular protein metabolic process"
"GO:0008152" 3.97723214493085e-07 2378 8429 "metabolic process"
"GO:0006397" 4.27391461980053e-07 147 352 "mRNA processing"
"GO:0006457" 3.63044717621114e-06 87 187 "protein folding"
"GO:0022613" 6.65989108791838e-06 110 255 "ribonucleoprotein complex biogenesis"
"BP" "DOWN" "SKCM" "KIRC"
"GO:0000280" 1.07348186870264e-20 108 393 "nuclear division"
"GO:0048285" 3.95741722078901e-20 110 414 "organelle fission"
"GO:0051301" 5.18273465464193e-18 130 569 "cell division"
"GO:0007067" 7.79871989101646e-17 87 315 "mitotic nuclear division"
"GO:0000278" 1.91445007374294e-14 150 770 "mitotic cell cycle"
"GO:0007049" 9.65468820361129e-14 214 1280 "cell cycle"
"GO:1903047" 1.28168971256853e-13 134 672 "mitotic cell cycle process"
"GO:0022402" 4.34110633201875e-13 170 952 "cell cycle process"
"GO:0007059" 3.05672673198846e-10 44 138 "chromosome segregation"
"GO:0000226" 1.61553342777006e-06 59 272 "microtubule cytoskeleton organization"
"BP" "DOWN" "HNSC" "SKCM"
"GO:0043588" 2.01398475622943e-26 112 267 "skin development"
"GO:0009888" 7.79449617189481e-24 298 1204 "tissue development"
"GO:0008544" 1.12471577214808e-23 98 231 "epidermis development"
"GO:0060429" 4.96889119219866e-23 212 760 "epithelium development"
"GO:0032501" 2.31190964797487e-19 732 4056 "multicellular organismal process"
"GO:0044707" 2.31375675132276e-19 715 3941 "single-multicellular organism process"
"GO:0030855" 1.00171084570269e-15 121 394 "epithelial cell differentiation"
"GO:0007275" 2.75750028406544e-15 570 3083 "multicellular organismal development"
"GO:0032502" 3.78285286693224e-15 643 3580 "developmental process"
"GO:0044767" 4.50003369111735e-15 637 3543 "single-organism developmental process"
"BP" "DOWN" "HNSC" "LGG"
"GO:0002376" 9.20635942524346e-17 522 1600 "immune system process"
"GO:0006955" 4.44815608990781e-13 322 928 "immune response"
"GO:0006950" 1.71386792859177e-12 721 2451 "response to stress"
"GO:0002252" 2.31232255607672e-12 172 427 "immune effector process"
"GO:0006952" 4.1969636660164e-12 328 968 "defense response"
"GO:0010033" 2.80164863851566e-10 515 1699 "response to organic substance"
"GO:0034340" 1.21485347461009e-09 40 60 "response to type I interferon"
"GO:0060337" 2.7427148741728e-09 39 59 "type I interferon signaling pathway"
"GO:0071357" 2.7427148741728e-09 39 59 "cellular response to type I interferon"
"GO:0050896" 3.95976620143152e-09 1287 4888 "response to stimulus"
"BP" "DOWN" "HNSC" "LUSC"
"GO:0044267" 5.05406147131293e-08 712 3156 "cellular protein metabolic process"
"GO:0019538" 2.82731509699614e-06 806 3718 "protein metabolic process"
"GO:0006396" 2.82731509699614e-06 171 605 "RNA processing"
"GO:0006397" 0.000511549121035742 104 354 "mRNA processing"
"GO:0043412" 0.000511549121035742 563 2567 "macromolecule modification"
"GO:0034660" 0.00109590284683466 89 298 "ncRNA metabolic process"
"GO:0043170" 0.00109590284683466 1268 6322 "macromolecule metabolic process"
"GO:0006412" 0.0018517914749616 126 464 "translation"
"GO:0006464" 0.00201553070262141 536 2467 "cellular protein modification process"
"GO:0036211" 0.00201553070262141 536 2467 "protein modification process"
"BP" "DOWN" "HNSC" "KIRC"
"GO:0000280" 1.0512032382001e-13 89 389 "nuclear division"
"GO:0048285" 5.54347979005703e-13 90 410 "organelle fission"
"GO:0044699" 6.30342362140093e-12 849 8583 "single-organism process"
"GO:0007067" 8.49427390360758e-12 73 313 "mitotic nuclear division"
"GO:0051301" 4.7973433278899e-11 106 567 "cell division"
"GO:0007059" 7.46847098480732e-09 40 138 "chromosome segregation"
"GO:0044763" 1.13440196772525e-07 773 7795 "single-organism cellular process"
"GO:1903047" 2.84925340960674e-07 108 671 "mitotic cell cycle process"
"GO:0022402" 6.59394837710806e-07 138 945 "cell cycle process"
"GO:0000278" 6.59394837710806e-07 118 769 "mitotic cell cycle"
"BP" "DOWN" "LGG" "SKCM"
"GO:0007399" 6.81639246678727e-20 331 1410 "nervous system development"
"GO:0022008" 6.31175021076604e-16 236 957 "neurogenesis"
"GO:0048699" 1.56661134921959e-14 220 896 "generation of neurons"
"GO:0030182" 9.34204486013686e-14 203 819 "neuron differentiation"
"GO:0007268" 3.2367562953235e-12 119 410 "synaptic transmission"
"GO:0007267" 9.41022488428776e-12 168 667 "cell-cell signaling"
"GO:0048731" 2.39630804318554e-08 487 2675 "system development"
"GO:0030154" 3.57663047343672e-08 414 2215 "cell differentiation"
"GO:0044707" 4.44829865045308e-08 664 3862 "single-multicellular organism process"
"GO:0007275" 7.72453200156076e-08 538 3033 "multicellular organismal development"
"BP" "DOWN" "LGG" "HNSC"
"GO:0006415" 3.88768016419523e-05 41 94 "translational termination"
"GO:0006414" 7.29183679856374e-05 47 119 "translational elongation"
"GO:0070972" 9.8614313321232e-05 48 125 "protein localization to endoplasmic reticulum"
"GO:0045047" 0.000120259857583181 43 109 "protein targeting to ER"
"GO:0072599" 0.000120259857583181 43 109 "establishment of protein localization to endoplasmic reticulum"
"GO:0007399" 0.000302036036969374 306 1332 "nervous system development"
"GO:0006614" 0.000321096423868507 41 106 "SRP-dependent cotranslational protein targeting to membrane"
"GO:0006613" 0.000505151042354214 41 108 "cotranslational protein targeting to membrane"
"GO:0006413" 0.000853502987010747 54 161 "translational initiation"
"GO:0000184" 0.00206337693442067 41 114 "nuclear-transcribed mRNA catabolic process, nonsense-mediated decay"
"BP" "DOWN" "LGG" "LUSC"
"GO:0006412" 0.000785601653123559 161 461 "translation"
"GO:0006413" 0.000785601653123559 69 161 "translational initiation"
"BP" "DOWN" "LGG" "KIRC"
"GO:0007399" 6.87142989823422e-13 216 1382 "nervous system development"
"GO:0030182" 1.40351062784578e-07 128 794 "neuron differentiation"
"GO:0048666" 1.40351062784578e-07 112 665 "neuron development"
"GO:0048699" 1.40351062784578e-07 136 865 "generation of neurons"
"GO:0022008" 1.40351062784578e-07 143 926 "neurogenesis"
"GO:0031175" 5.69262907375589e-07 101 596 "neuron projection development"
"GO:0007268" 1.40845947307763e-06 77 418 "synaptic transmission"
"GO:0048812" 3.73120409216223e-06 82 467 "neuron projection morphogenesis"
"GO:0007267" 8.11273326084149e-06 107 680 "cell-cell signaling"
"GO:0048667" 1.06832111988162e-05 79 456 "cell morphogenesis involved in neuron differentiation"
"BP" "DOWN" "LUSC" "SKCM"
"GO:0044707" 4.18116016043844e-18 707 4068 "single-multicellular organism process"
"GO:0032501" 2.06717539926456e-17 719 4188 "multicellular organismal process"
"GO:0009888" 2.06717539926456e-17 274 1225 "tissue development"
"GO:0060429" 7.38742475268723e-15 189 779 "epithelium development"
"GO:0043588" 7.62336423971001e-14 85 254 "skin development"
"GO:0048513" 1.26457636692371e-13 390 2044 "organ development"
"GO:0009605" 1.92088732050332e-13 289 1405 "response to external stimulus"
"GO:0050896" 9.17260416367111e-13 840 5261 "response to stimulus"
"GO:0007275" 2.35650593269133e-12 551 3179 "multicellular organismal development"
"GO:0022610" 2.6895781677824e-12 180 777 "biological adhesion"
"BP" "DOWN" "LUSC" "LGG"
"GO:0002376" 2.99683051337992e-19 497 1632 "immune system process"
"GO:0006955" 6.32493815784967e-17 314 944 "immune response"
"GO:0006952" 2.47892464151834e-15 320 990 "defense response"
"GO:0002252" 5.31895779899384e-15 168 432 "immune effector process"
"GO:0006950" 7.12906043882605e-15 682 2506 "response to stress"
"GO:0050896" 1.04807010954156e-13 1234 5057 "response to stimulus"
"GO:0009605" 7.42018219072924e-13 393 1325 "response to external stimulus"
"GO:0098542" 2.64928443844172e-09 96 236 "defense response to other organism"
"GO:0002684" 2.64928443844172e-09 173 512 "positive regulation of immune system process"
"GO:0002682" 2.64928443844172e-09 253 822 "regulation of immune system process"
"BP" "DOWN" "LUSC" "KIRC"
"GO:0044699" 3.4278031906207e-13 1241 8877 "single-organism process"
"GO:0044763" 7.56213247536526e-12 1145 8060 "single-organism cellular process"
"GO:0000280" 3.3107496945949e-09 101 395 "nuclear division"
"GO:0048285" 2.91287133851687e-08 102 416 "organelle fission"
"GO:0051301" 2.4707439604162e-07 127 579 "cell division"
"GO:0007067" 2.62074162834452e-07 81 316 "mitotic nuclear division"
"GO:0030574" 7.94184615550884e-06 24 54 "collagen catabolic process"
"GO:0044243" 7.94184615550884e-06 25 58 "multicellular organismal catabolic process"
"GO:0007059" 2.42961057809145e-05 42 138 "chromosome segregation"
"GO:0006323" 3.42654635925999e-05 33 97 "DNA packaging"
"BP" "DOWN" "KIRC" "SKCM"
"GO:0044707" 4.66502568030741e-14 1009 3904 "single-multicellular organism process"
"GO:0032501" 2.27027184377808e-13 1027 4015 "multicellular organismal process"
"GO:0048731" 2.27027184377808e-13 723 2667 "system development"
"GO:0007275" 3.89351407601179e-13 805 3033 "multicellular organismal development"
"GO:0048513" 7.1112579300464e-13 545 1924 "organ development"
"GO:0072358" 7.11569861773729e-13 227 659 "cardiovascular system development"
"GO:0072359" 7.11569861773729e-13 227 659 "circulatory system development"
"GO:0048856" 2.22283373290497e-11 820 3151 "anatomical structure development"
"GO:0050896" 6.2153250967092e-11 1248 5116 "response to stimulus"
"GO:0030198" 3.64344414974415e-10 113 283 "extracellular matrix organization"
"BP" "DOWN" "KIRC" "HNSC"
"GO:0006415" 1.17113394675902e-05 53 94 "translational termination"
"GO:0006414" 5.15785628249378e-05 61 119 "translational elongation"
"GO:0070972" 0.000244660667719115 61 124 "protein localization to endoplasmic reticulum"
"GO:0045047" 0.00161709704369888 53 109 "protein targeting to ER"
"GO:0072599" 0.00161709704369888 53 109 "establishment of protein localization to endoplasmic reticulum"
"GO:0006413" 0.00237067226637087 71 161 "translational initiation"
"GO:0000184" 0.00239914292834014 54 114 "nuclear-transcribed mRNA catabolic process, nonsense-mediated decay"
"GO:0006614" 0.00239914292834014 51 106 "SRP-dependent cotranslational protein targeting to membrane"
"GO:0006613" 0.00424124680306098 51 108 "cotranslational protein targeting to membrane"
"GO:0042073" 0.00814469147061629 16 22 "intraciliary transport"
"BP" "DOWN" "KIRC" "LGG"
"GO:0002376" 1.0127818942779e-14 684 1614 "immune system process"
"GO:0006955" 6.88067828807831e-12 419 939 "immune response"
"GO:0002252" 2.17867638430185e-10 212 425 "immune effector process"
"GO:0002682" 1.76262091479144e-08 357 817 "regulation of immune system process"
"GO:0006950" 3.9119478300118e-08 952 2487 "response to stress"
"GO:0006952" 1.72883864450682e-07 415 988 "defense response"
"GO:0002684" 4.21459482116381e-07 230 502 "positive regulation of immune system process"
"GO:0009615" 8.50467846019771e-07 119 228 "response to virus"
"GO:0050896" 1.20941416563308e-06 1786 5006 "response to stimulus"
"GO:0051607" 1.32168527994255e-06 87 155 "defense response to virus"
"BP" "DOWN" "KIRC" "LUSC"
"GO:0006412" 1.77453858695001e-09 230 468 "translation"
"GO:0010467" 7.33605901642182e-06 1414 3841 "gene expression"
"GO:0016071" 0.000106080128053567 243 554 "mRNA metabolic process"
"GO:0006413" 0.000106080128053567 87 162 "translational initiation"
"GO:0044237" 0.000324680441383907 2623 7559 "cellular metabolic process"
"GO:0044260" 0.000324680441383907 2018 5708 "cellular macromolecule metabolic process"
"GO:0016070" 0.00113894053968014 1184 3246 "RNA metabolic process"
"GO:0006396" 0.00113894053968014 256 607 "RNA processing"
"GO:0000956" 0.00113894053968014 89 176 "nuclear-transcribed mRNA catabolic process"
"GO:0046483" 0.00128417245387794 1723 4849 "heterocycle metabolic process"
"CC" "UP" "SKCM" "HNSC"
"GO:0005576" 4.52785159806806e-20 563 2897 "extracellular region"
"GO:0044421" 3.4579242465384e-15 496 2602 "extracellular region part"
"GO:0005615" 1.23512446088258e-14 182 726 "extracellular space"
"GO:0071944" 3.62991680497565e-13 493 2651 "cell periphery"
"GO:0005886" 4.31127427646782e-13 481 2578 "plasma membrane"
"GO:0001533" 4.06360965151303e-11 17 19 "cornified envelope"
"GO:0031012" 6.30971809080034e-10 83 283 "extracellular matrix"
"GO:0005882" 8.56560782234588e-10 32 65 "intermediate filament"
"GO:0005578" 9.43788060598417e-09 69 230 "proteinaceous extracellular matrix"
"GO:0044459" 9.43788060598417e-09 259 1307 "plasma membrane part"
"CC" "UP" "SKCM" "LGG"
"GO:0071944" 5.35738584093933e-16 522 2638 "cell periphery"
"GO:0005886" 1.39325524289491e-15 508 2570 "plasma membrane"
"GO:0097458" 1.30256068535022e-14 167 624 "neuron part"
"GO:0045202" 2.95052438560655e-13 110 362 "synapse"
"GO:0043005" 6.38772090496405e-12 139 522 "neuron projection"
"GO:0044456" 2.72905797717938e-11 81 250 "synapse part"
"GO:0031224" 1.43175165392571e-09 532 2929 "intrinsic component of membrane"
"GO:0097060" 1.60921629391651e-09 49 128 "synaptic membrane"
"GO:0044425" 4.93800769353781e-09 633 3616 "membrane part"
"GO:0036477" 1.34449094518101e-08 97 360 "somatodendritic compartment"
"CC" "UP" "SKCM" "LUSC"
"GO:0005576" 7.69396269840307e-24 564 2947 "extracellular region"
"GO:0005615" 6.87972348508672e-20 195 751 "extracellular space"
"GO:0071944" 1.36357445452085e-19 519 2764 "cell periphery"
"GO:0005886" 8.04010514578217e-19 504 2687 "plasma membrane"
"GO:0044421" 3.30097357305206e-18 494 2639 "extracellular region part"
"GO:0031012" 1.30790904896274e-15 95 295 "extracellular matrix"
"GO:0005578" 6.66848974466599e-14 80 241 "proteinaceous extracellular matrix"
"GO:0044459" 1.81567963498191e-12 275 1369 "plasma membrane part"
"GO:0031226" 9.08171784060434e-11 169 761 "intrinsic component of plasma membrane"
"GO:0005887" 3.38469489076098e-10 161 726 "integral component of plasma membrane"
"CC" "UP" "SKCM" "KIRC"
"GO:0071944" 1.69807796901668e-26 788 2694 "cell periphery"
"GO:0005886" 5.13497430596032e-26 768 2623 "plasma membrane"
"GO:0044459" 2.63814408776048e-25 444 1331 "plasma membrane part"
"GO:0031226" 4.47325537834685e-22 275 742 "intrinsic component of plasma membrane"
"GO:0005887" 1.20732639576233e-21 264 708 "integral component of plasma membrane"
"GO:0031224" 1.35713031376781e-11 778 2976 "intrinsic component of membrane"
"GO:0044425" 1.35713031376781e-11 935 3674 "membrane part"
"GO:0016021" 2.2533452476982e-11 763 2918 "integral component of membrane"
"GO:0005576" 3.33595025165031e-09 727 2822 "extracellular region"
"GO:0009986" 3.90326536865493e-09 160 469 "cell surface"
"CC" "UP" "HNSC" "SKCM"
"GO:0005739" 9.04936869823744e-18 388 1295 "mitochondrion"
"GO:0044429" 4.33614783529203e-10 212 688 "mitochondrial part"
"GO:0005743" 2.71610231903966e-07 103 297 "mitochondrial inner membrane"
"GO:0005740" 5.9685864931013e-07 146 471 "mitochondrial envelope"
"GO:0031966" 7.94981608202313e-07 137 439 "mitochondrial membrane"
"GO:0005840" 7.94981608202313e-07 73 194 "ribosome"
"GO:0043226" 3.64778929804601e-06 1869 8967 "organelle"
"GO:0044424" 5.01324907916194e-06 1948 9410 "intracellular part"
"GO:0019866" 5.32508067048203e-06 105 326 "organelle inner membrane"
"GO:0005622" 5.32508067048203e-06 1958 9470 "intracellular"
"CC" "UP" "HNSC" "LGG"
"GO:0022626" 2.25473775872236e-07 43 92 "cytosolic ribosome"
"GO:0044391" 1.17973441628968e-06 52 129 "ribosomal subunit"
"GO:0022627" 0.000257404613226162 20 37 "cytosolic small ribosomal subunit"
"GO:0015935" 0.000303302637187468 27 60 "small ribosomal subunit"
"GO:0005840" 0.000751969861874657 61 194 "ribosome"
"GO:0044445" 0.00234449455333891 53 168 "cytosolic part"
"GO:0022625" 0.00251097011036028 22 50 "cytosolic large ribosomal subunit"
"GO:0097458" 0.00435982295069683 143 582 "neuron part"
"GO:0032281" 0.00695999441315119 9 13 "alpha-amino-3-hydroxy-5-methyl-4-isoxazolepropionic acid selective glutamate receptor complex"
"CC" "UP" "HNSC" "KIRC"
"GO:0044391" 5.02959067644079e-07 68 129 "ribosomal subunit"
"GO:0022626" 3.90327964304653e-06 51 92 "cytosolic ribosome"
"GO:0005840" 3.95043614192609e-06 89 194 "ribosome"
"GO:0044445" 1.24391261188564e-05 78 168 "cytosolic part"
"GO:0022625" 0.000778519937221234 29 50 "cytosolic large ribosomal subunit"
"GO:0015934" 0.00200325599443835 36 70 "large ribosomal subunit"
"GO:0015935" 0.00200325599443835 32 60 "small ribosomal subunit"
"GO:0022627" 0.00420644671036807 22 37 "cytosolic small ribosomal subunit"
"CC" "UP" "LGG" "SKCM"
"GO:0044422" 4.1814194721635e-16 1594 5279 "organelle part"
"GO:0044446" 5.24131321858951e-16 1566 5182 "intracellular organelle part"
"GO:0005622" 1.14011674113206e-10 2592 9410 "intracellular"
"GO:0000793" 1.14011674113206e-10 79 145 "condensed chromosome"
"GO:0044424" 1.481431589591e-10 2576 9348 "intracellular part"
"GO:0043226" 1.481431589591e-10 2461 8866 "organelle"
"GO:0070013" 5.56595211609972e-10 750 2350 "intracellular organelle lumen"
"GO:0031974" 5.56595211609972e-10 776 2443 "membrane-enclosed lumen"
"GO:0043233" 7.42567053052196e-10 761 2394 "organelle lumen"
"GO:0043227" 7.42567053052196e-10 2332 8359 "membrane-bounded organelle"
"CC" "UP" "LGG" "HNSC"
"GO:0044421" 2.04638867407821e-08 685 2437 "extracellular region part"
"GO:0005615" 2.04638867407821e-08 219 643 "extracellular space"
"GO:0043230" 2.04638867407821e-08 572 1994 "extracellular organelle"
"GO:0065010" 2.04638867407821e-08 572 1994 "extracellular membrane-bounded organelle"
"GO:0070062" 2.04638867407821e-08 572 1994 "extracellular vesicular exosome"
"GO:0031988" 5.24138786156855e-08 683 2452 "membrane-bounded vesicle"
"GO:0005576" 7.05992515426664e-08 738 2681 "extracellular region"
"GO:0031982" 2.20552554769735e-07 694 2518 "vesicle"
"GO:0005788" 6.56261859872382e-07 61 133 "endoplasmic reticulum lumen"
"GO:0042611" 3.37559770974122e-06 19 25 "MHC protein complex"
"CC" "UP" "LGG" "LUSC"
"GO:0005576" 2.99637725626784e-13 722 2750 "extracellular region"
"GO:0044421" 4.41176705986492e-13 660 2486 "extracellular region part"
"GO:0005615" 1.20529533305612e-12 223 671 "extracellular space"
"GO:0043230" 4.82393479078474e-10 533 2012 "extracellular organelle"
"GO:0065010" 4.82393479078474e-10 533 2012 "extracellular membrane-bounded organelle"
"GO:0070062" 4.82393479078474e-10 533 2012 "extracellular vesicular exosome"
"GO:0031988" 1.79796198234645e-09 638 2494 "membrane-bounded vesicle"
"GO:0042611" 2.70077948762363e-09 21 25 "MHC protein complex"
"GO:0031982" 3.07254796312359e-09 651 2562 "vesicle"
"GO:0031012" 1.05557762767445e-07 101 279 "extracellular matrix"
"CC" "UP" "LGG" "KIRC"
"GO:0042611" 1.18690015505391e-06 23 25 "MHC protein complex"
"GO:0005788" 1.12209046366463e-05 74 131 "endoplasmic reticulum lumen"
"GO:0043230" 2.27726555640715e-05 766 2024 "extracellular organelle"
"GO:0065010" 2.27726555640715e-05 766 2024 "extracellular membrane-bounded organelle"
"GO:0070062" 2.27726555640715e-05 766 2024 "extracellular vesicular exosome"
"GO:0031988" 2.27726555640715e-05 928 2494 "membrane-bounded vesicle"
"GO:0005576" 4.75461556643194e-05 1007 2735 "extracellular region"
"GO:0044421" 7.27092619686564e-05 916 2476 "extracellular region part"
"GO:0031982" 8.48918372142151e-05 944 2561 "vesicle"
"GO:0009986" 0.000112774124129971 189 432 "cell surface"
"CC" "UP" "LUSC" "SKCM"
"GO:0005622" 1.26919041610582e-35 2807 9678 "intracellular"
"GO:0044424" 2.69898886328758e-34 2788 9612 "intracellular part"
"GO:0005739" 3.72932854195854e-34 547 1305 "mitochondrion"
"GO:0043229" 6.05183657522583e-34 2520 8453 "intracellular organelle"
"GO:0043231" 1.89522807011115e-33 2357 7790 "intracellular membrane-bounded organelle"
"GO:0043226" 9.46363568277008e-26 2650 9136 "organelle"
"GO:0043227" 2.79731962102544e-24 2518 8607 "membrane-bounded organelle"
"GO:0044446" 4.34137492386695e-20 1636 5260 "intracellular organelle part"
"GO:0044422" 1.15143921692193e-19 1660 5359 "organelle part"
"GO:0044429" 3.02174009252101e-15 283 689 "mitochondrial part"
"CC" "UP" "LUSC" "HNSC"
"GO:0005622" 1.58904730237694e-15 1926 9748 "intracellular"
"GO:0044424" 5.61681468384534e-14 1909 9685 "intracellular part"
"GO:0005737" 7.76331978833376e-14 1567 7640 "cytoplasm"
"GO:0043231" 1.12056851518497e-12 1596 7848 "intracellular membrane-bounded organelle"
"GO:0043227" 3.23200951240199e-11 1733 8700 "membrane-bounded organelle"
"GO:0043229" 8.81697529543085e-11 1701 8528 "intracellular organelle"
"GO:1990234" 1.60101958600468e-10 158 508 "transferase complex"
"GO:0044444" 2.05045218885782e-10 1211 5782 "cytoplasmic part"
"GO:0044446" 2.70315194799155e-10 1124 5317 "intracellular organelle part"
"GO:0043233" 3.81372952681044e-10 568 2436 "organelle lumen"
"CC" "UP" "LUSC" "LGG"
"GO:0005739" 5.65530752568251e-05 399 1302 "mitochondrion"
"GO:0030529" 0.00231781295532583 181 556 "ribonucleoprotein complex"
"GO:0022626" 0.00231781295532583 42 92 "cytosolic ribosome"
"GO:0005840" 0.00231781295532583 75 195 "ribosome"
"CC" "UP" "LUSC" "KIRC"
"GO:0030529" 8.77033368979162e-10 264 556 "ribonucleoprotein complex"
"GO:0005840" 3.12199209346612e-07 106 194 "ribosome"
"GO:0005622" 8.37034331587185e-07 3325 9668 "intracellular"
"GO:0044424" 1.25621335895066e-06 3304 9607 "intracellular part"
"GO:0005739" 2.1907979636837e-05 523 1316 "mitochondrion"
"GO:1990234" 2.47980966290064e-05 224 508 "transferase complex"
"GO:0043231" 0.000253894379051331 2705 7799 "intracellular membrane-bounded organelle"
"GO:0044391" 0.00117429467199512 67 129 "ribosomal subunit"
"GO:0043229" 0.00117429467199512 2908 8453 "intracellular organelle"
"GO:0005759" 0.00164764706628515 130 288 "mitochondrial matrix"
"CC" "UP" "KIRC" "SKCM"
"GO:0000793" 9.59937730653591e-11 45 140 "condensed chromosome"
"GO:0005739" 1.54876114146855e-10 203 1299 "mitochondrion"
"GO:0000775" 2.52525437066666e-10 44 142 "chromosome, centromeric region"
"GO:0032993" 6.13135332278952e-10 55 210 "protein-DNA complex"
"GO:0044429" 1.68071761843673e-09 122 688 "mitochondrial part"
"GO:0000779" 1.68071761843673e-09 30 79 "condensed chromosome, centromeric region"
"GO:0044446" 1.68228230842732e-08 601 5171 "intracellular organelle part"
"GO:0005743" 2.06063459611009e-08 65 298 "mitochondrial inner membrane"
"GO:0044422" 2.66056746533628e-08 609 5271 "organelle part"
"GO:0000777" 2.90693740132384e-08 27 74 "condensed chromosome kinetochore"
"CC" "UP" "KIRC" "HNSC"
"GO:0005576" 4.75435033278263e-07 334 2832 "extracellular region"
"GO:0000793" 1.14518440084558e-06 36 140 "condensed chromosome"
"GO:0000775" 1.15309243918099e-06 36 142 "chromosome, centromeric region"
"GO:0005578" 5.9181989572561e-06 45 214 "proteinaceous extracellular matrix"
"GO:0005819" 8.47325478536628e-06 45 218 "spindle"
"GO:0031012" 1.1650174070681e-05 51 266 "extracellular matrix"
"GO:0000779" 2.01170058708742e-05 23 79 "condensed chromosome, centromeric region"
"GO:0032993" 3.16067504246946e-05 42 209 "protein-DNA complex"
"GO:0044421" 5.52728545448669e-05 291 2562 "extracellular region part"
"GO:0000922" 0.000142834768514922 23 89 "spindle pole"
"CC" "UP" "KIRC" "LGG"
"GO:0031224" 1.26083988323964e-08 367 2939 "intrinsic component of membrane"
"GO:0097458" 2.64970130392512e-08 107 618 "neuron part"
"GO:0036477" 2.64970130392512e-08 73 361 "somatodendritic compartment"
"GO:0044425" 1.88940335471631e-07 427 3629 "membrane part"
"GO:1902495" 4.3714629455186e-07 34 122 "transmembrane transporter complex"
"GO:0016021" 6.28174721268948e-07 348 2878 "integral component of membrane"
"GO:1990351" 7.74075181222832e-07 34 126 "transporter complex"
"GO:0045202" 1.28029039907786e-06 67 356 "synapse"
"GO:0043005" 1.47738635476877e-06 87 513 "neuron projection"
"GO:0030425" 3.40903999600098e-06 52 256 "dendrite"
"CC" "UP" "KIRC" "LUSC"
"GO:0005576" 9.6278780728301e-14 503 2923 "extracellular region"
"GO:0044421" 4.24879635784765e-10 444 2637 "extracellular region part"
"GO:0005578" 1.84715344170034e-09 67 225 "proteinaceous extracellular matrix"
"GO:0005615" 6.55806696136955e-09 155 735 "extracellular space"
"GO:0031012" 1.7733074272878e-08 75 280 "extracellular matrix"
"GO:0000793" 5.38746893215822e-08 46 140 "condensed chromosome"
"GO:0000779" 2.69516990742568e-07 31 79 "condensed chromosome, centromeric region"
"GO:0000775" 7.55791804511084e-07 44 142 "chromosome, centromeric region"
"GO:0032993" 2.73957403689419e-06 56 210 "protein-DNA complex"
"GO:0000777" 2.86147717966648e-06 28 74 "condensed chromosome kinetochore"
"CC" "MIDDLE" "SKCM" "HNSC"
"GO:0005769" 0.00217118945951719 152 187 "early endosome"
"GO:0030658" 0.00217118945951719 59 65 "transport vesicle membrane"
"GO:0012507" 0.00217118945951719 36 37 "ER to Golgi transport vesicle membrane"
"GO:0005768" 0.00350926456753778 397 531 "endosome"
"GO:0030134" 0.00525198065379218 42 45 "ER to Golgi transport vesicle"
"GO:0044433" 0.00730680619373613 285 376 "cytoplasmic vesicle part"
"CC" "MIDDLE" "SKCM" "LGG"
"GO:0010494" 0.000951775560408038 27 27 "cytoplasmic stress granule"
"CC" "MIDDLE" "SKCM" "LUSC"
"GO:0005886" 0.000384662318886231 1722 2687 "plasma membrane"
"GO:0071944" 0.000384662318886231 1769 2764 "cell periphery"
"CC" "MIDDLE" "SKCM" "KIRC"
"GO:0005634" 5.5013453583972e-10 3551 4896 "nucleus"
"GO:0043231" 8.01487358809511e-10 5441 7654 "intracellular membrane-bounded organelle"
"GO:0044428" 1.07244550803994e-09 1629 2170 "nuclear part"
"GO:0044451" 1.69572644724506e-09 457 561 "nucleoplasm part"
"GO:0031981" 1.30030232346845e-08 1393 1851 "nuclear lumen"
"GO:0043229" 6.66758835578362e-08 5847 8281 "intracellular organelle"
"GO:0005654" 1.9240975019927e-07 959 1258 "nucleoplasm"
"GO:0016604" 3.07391772159989e-06 232 278 "nuclear body"
"GO:0043227" 6.5831296073331e-06 5940 8446 "membrane-bounded organelle"
"GO:0005622" 6.5831296073331e-06 6620 9457 "intracellular"
"CC" "MIDDLE" "HNSC" "SKCM"
"GO:0005769" 0.00217118945951719 152 187 "early endosome"
"GO:0030658" 0.00217118945951719 59 65 "transport vesicle membrane"
"GO:0012507" 0.00217118945951719 36 37 "ER to Golgi transport vesicle membrane"
"GO:0005768" 0.00350926456753778 397 531 "endosome"
"GO:0030134" 0.00525198065379218 42 45 "ER to Golgi transport vesicle"
"GO:0044433" 0.00730680619373613 285 376 "cytoplasmic vesicle part"
"CC" "MIDDLE" "HNSC" "LGG"
"GO:0044451" 0.000131888224925013 388 561 "nucleoplasm part"
"GO:0005654" 0.000284677688347373 823 1264 "nucleoplasm"
"GO:0031981" 0.00218755289179974 1174 1854 "nuclear lumen"
"GO:0016604" 0.00799407416879805 196 278 "nuclear body"
"CC" "MIDDLE" "HNSC" "LUSC"
"GO:0071944" 6.09641550176031e-05 2115 2823 "cell periphery"
"GO:0005886" 6.09641550176031e-05 2060 2748 "plasma membrane"
"GO:0044459" 0.00625980372312838 1060 1399 "plasma membrane part"
"GO:0022626" 0.00869523609813703 82 92 "cytosolic ribosome"
"CC" "MIDDLE" "HNSC" "KIRC"
"GO:0043231" 1.07551540506947e-07 5025 7611 "intracellular membrane-bounded organelle"
"GO:0044446" 1.61638062798122e-06 3468 5185 "intracellular organelle part"
"GO:0044422" 4.6925100834741e-06 3529 5290 "organelle part"
"GO:0043229" 4.6925100834741e-06 5408 8252 "intracellular organelle"
"GO:0044428" 8.91005667344626e-06 1495 2167 "nuclear part"
"GO:0012505" 8.91005667344626e-06 1719 2508 "endomembrane system"
"GO:0005622" 3.48728077425482e-05 6116 9404 "intracellular"
"GO:0031981" 4.02221194213465e-05 1277 1847 "nuclear lumen"
"GO:0005654" 4.89340800489103e-05 884 1257 "nucleoplasm"
"GO:0044424" 0.000126398525295862 6074 9346 "intracellular part"
"CC" "MIDDLE" "LGG" "SKCM"
"GO:0010494" 0.000951775560408038 27 27 "cytoplasmic stress granule"
"CC" "MIDDLE" "LGG" "HNSC"
"GO:0044451" 0.000131888224925013 388 561 "nucleoplasm part"
"GO:0005654" 0.000284677688347373 823 1264 "nucleoplasm"
"GO:0031981" 0.00218755289179974 1174 1854 "nuclear lumen"
"GO:0016604" 0.00799407416879805 196 278 "nuclear body"
"CC" "MIDDLE" "LGG" "KIRC"
"GO:0005634" 9.55026224733944e-07 2979 4884 "nucleus"
"GO:0016604" 0.000135076557508746 202 279 "nuclear body"
"GO:0005654" 0.000186768020378236 811 1263 "nucleoplasm"
"GO:0044451" 0.000246245765201918 380 563 "nucleoplasm part"
"GO:0031981" 0.0003340235456737 1165 1858 "nuclear lumen"
"GO:0044428" 0.000808702621602791 1353 2181 "nuclear part"
"GO:0005819" 0.000950125000664824 155 214 "spindle"
"GO:0016607" 0.00132372746922851 113 151 "nuclear speck"
"GO:0043231" 0.00725905478249237 4505 7632 "intracellular membrane-bounded organelle"
"CC" "MIDDLE" "LUSC" "SKCM"
"GO:0005886" 0.000384662318886231 1722 2687 "plasma membrane"
"GO:0071944" 0.000384662318886231 1769 2764 "cell periphery"
"CC" "MIDDLE" "LUSC" "HNSC"
"GO:0071944" 6.09641550176031e-05 2115 2823 "cell periphery"
"GO:0005886" 6.09641550176031e-05 2060 2748 "plasma membrane"
"GO:0044459" 0.00625980372312838 1060 1399 "plasma membrane part"
"GO:0022626" 0.00869523609813703 82 92 "cytosolic ribosome"
"CC" "MIDDLE" "LUSC" "KIRC"
"GO:0016020" 0.00048503453021939 3197 5671 "membrane"
"CC" "MIDDLE" "KIRC" "SKCM"
"GO:0005634" 5.5013453583972e-10 3551 4896 "nucleus"
"GO:0043231" 8.01487358809511e-10 5441 7654 "intracellular membrane-bounded organelle"
"GO:0044428" 1.07244550803994e-09 1629 2170 "nuclear part"
"GO:0044451" 1.69572644724506e-09 457 561 "nucleoplasm part"
"GO:0031981" 1.30030232346845e-08 1393 1851 "nuclear lumen"
"GO:0043229" 6.66758835578362e-08 5847 8281 "intracellular organelle"
"GO:0005654" 1.9240975019927e-07 959 1258 "nucleoplasm"
"GO:0016604" 3.07391772159989e-06 232 278 "nuclear body"
"GO:0043227" 6.5831296073331e-06 5940 8446 "membrane-bounded organelle"
"GO:0005622" 6.5831296073331e-06 6620 9457 "intracellular"
"CC" "MIDDLE" "KIRC" "HNSC"
"GO:0043231" 1.07551540506947e-07 5025 7611 "intracellular membrane-bounded organelle"
"GO:0044446" 1.61638062798122e-06 3468 5185 "intracellular organelle part"
"GO:0044422" 4.6925100834741e-06 3529 5290 "organelle part"
"GO:0043229" 4.6925100834741e-06 5408 8252 "intracellular organelle"
"GO:0044428" 8.91005667344626e-06 1495 2167 "nuclear part"
"GO:0012505" 8.91005667344626e-06 1719 2508 "endomembrane system"
"GO:0005622" 3.48728077425482e-05 6116 9404 "intracellular"
"GO:0031981" 4.02221194213465e-05 1277 1847 "nuclear lumen"
"GO:0005654" 4.89340800489103e-05 884 1257 "nucleoplasm"
"GO:0044424" 0.000126398525295862 6074 9346 "intracellular part"
"CC" "MIDDLE" "KIRC" "LGG"
"GO:0005634" 9.55026224733944e-07 2979 4884 "nucleus"
"GO:0016604" 0.000135076557508746 202 279 "nuclear body"
"GO:0005654" 0.000186768020378236 811 1263 "nucleoplasm"
"GO:0044451" 0.000246245765201918 380 563 "nucleoplasm part"
"GO:0031981" 0.0003340235456737 1165 1858 "nuclear lumen"
"GO:0044428" 0.000808702621602791 1353 2181 "nuclear part"
"GO:0005819" 0.000950125000664824 155 214 "spindle"
"GO:0016607" 0.00132372746922851 113 151 "nuclear speck"
"GO:0043231" 0.00725905478249237 4505 7632 "intracellular membrane-bounded organelle"
"CC" "MIDDLE" "KIRC" "LUSC"
"GO:0016020" 0.00048503453021939 3197 5671 "membrane"
"CC" "DOWN" "SKCM" "HNSC"
"GO:0005739" 9.04936869823744e-18 388 1295 "mitochondrion"
"GO:0044429" 4.33614783529203e-10 212 688 "mitochondrial part"
"GO:0005743" 2.71610231903966e-07 103 297 "mitochondrial inner membrane"
"GO:0005740" 5.9685864931013e-07 146 471 "mitochondrial envelope"
"GO:0031966" 7.94981608202313e-07 137 439 "mitochondrial membrane"
"GO:0005840" 7.94981608202313e-07 73 194 "ribosome"
"GO:0043226" 3.64778929804601e-06 1869 8967 "organelle"
"GO:0044424" 5.01324907916194e-06 1948 9410 "intracellular part"
"GO:0019866" 5.32508067048203e-06 105 326 "organelle inner membrane"
"GO:0005622" 5.32508067048203e-06 1958 9470 "intracellular"
"CC" "DOWN" "SKCM" "LGG"
"GO:0044422" 4.1814194721635e-16 1594 5279 "organelle part"
"GO:0044446" 5.24131321858951e-16 1566 5182 "intracellular organelle part"
"GO:0005622" 1.14011674113206e-10 2592 9410 "intracellular"
"GO:0000793" 1.14011674113206e-10 79 145 "condensed chromosome"
"GO:0044424" 1.481431589591e-10 2576 9348 "intracellular part"
"GO:0043226" 1.481431589591e-10 2461 8866 "organelle"
"GO:0070013" 5.56595211609972e-10 750 2350 "intracellular organelle lumen"
"GO:0031974" 5.56595211609972e-10 776 2443 "membrane-enclosed lumen"
"GO:0043233" 7.42567053052196e-10 761 2394 "organelle lumen"
"GO:0043227" 7.42567053052196e-10 2332 8359 "membrane-bounded organelle"
"CC" "DOWN" "SKCM" "LUSC"
"GO:0005622" 1.26919041610582e-35 2807 9678 "intracellular"
"GO:0044424" 2.69898886328758e-34 2788 9612 "intracellular part"
"GO:0005739" 3.72932854195854e-34 547 1305 "mitochondrion"
"GO:0043229" 6.05183657522583e-34 2520 8453 "intracellular organelle"
"GO:0043231" 1.89522807011115e-33 2357 7790 "intracellular membrane-bounded organelle"
"GO:0043226" 9.46363568277008e-26 2650 9136 "organelle"
"GO:0043227" 2.79731962102544e-24 2518 8607 "membrane-bounded organelle"
"GO:0044446" 4.34137492386695e-20 1636 5260 "intracellular organelle part"
"GO:0044422" 1.15143921692193e-19 1660 5359 "organelle part"
"GO:0044429" 3.02174009252101e-15 283 689 "mitochondrial part"
"CC" "DOWN" "SKCM" "KIRC"
"GO:0000793" 9.59937730653591e-11 45 140 "condensed chromosome"
"GO:0005739" 1.54876114146855e-10 203 1299 "mitochondrion"
"GO:0000775" 2.52525437066666e-10 44 142 "chromosome, centromeric region"
"GO:0032993" 6.13135332278952e-10 55 210 "protein-DNA complex"
"GO:0044429" 1.68071761843673e-09 122 688 "mitochondrial part"
"GO:0000779" 1.68071761843673e-09 30 79 "condensed chromosome, centromeric region"
"GO:0044446" 1.68228230842732e-08 601 5171 "intracellular organelle part"
"GO:0005743" 2.06063459611009e-08 65 298 "mitochondrial inner membrane"
"GO:0044422" 2.66056746533628e-08 609 5271 "organelle part"
"GO:0000777" 2.90693740132384e-08 27 74 "condensed chromosome kinetochore"
"CC" "DOWN" "HNSC" "SKCM"
"GO:0005576" 4.52785159806806e-20 563 2897 "extracellular region"
"GO:0044421" 3.4579242465384e-15 496 2602 "extracellular region part"
"GO:0005615" 1.23512446088258e-14 182 726 "extracellular space"
"GO:0071944" 3.62991680497565e-13 493 2651 "cell periphery"
"GO:0005886" 4.31127427646782e-13 481 2578 "plasma membrane"
"GO:0001533" 4.06360965151303e-11 17 19 "cornified envelope"
"GO:0031012" 6.30971809080034e-10 83 283 "extracellular matrix"
"GO:0005882" 8.56560782234588e-10 32 65 "intermediate filament"
"GO:0005578" 9.43788060598417e-09 69 230 "proteinaceous extracellular matrix"
"GO:0044459" 9.43788060598417e-09 259 1307 "plasma membrane part"
"CC" "DOWN" "HNSC" "LGG"
"GO:0044421" 2.04638867407821e-08 685 2437 "extracellular region part"
"GO:0005615" 2.04638867407821e-08 219 643 "extracellular space"
"GO:0043230" 2.04638867407821e-08 572 1994 "extracellular organelle"
"GO:0065010" 2.04638867407821e-08 572 1994 "extracellular membrane-bounded organelle"
"GO:0070062" 2.04638867407821e-08 572 1994 "extracellular vesicular exosome"
"GO:0031988" 5.24138786156855e-08 683 2452 "membrane-bounded vesicle"
"GO:0005576" 7.05992515426664e-08 738 2681 "extracellular region"
"GO:0031982" 2.20552554769735e-07 694 2518 "vesicle"
"GO:0005788" 6.56261859872382e-07 61 133 "endoplasmic reticulum lumen"
"GO:0042611" 3.37559770974122e-06 19 25 "MHC protein complex"
"CC" "DOWN" "HNSC" "LUSC"
"GO:0005622" 1.58904730237694e-15 1926 9748 "intracellular"
"GO:0044424" 5.61681468384534e-14 1909 9685 "intracellular part"
"GO:0005737" 7.76331978833376e-14 1567 7640 "cytoplasm"
"GO:0043231" 1.12056851518497e-12 1596 7848 "intracellular membrane-bounded organelle"
"GO:0043227" 3.23200951240199e-11 1733 8700 "membrane-bounded organelle"
"GO:0043229" 8.81697529543085e-11 1701 8528 "intracellular organelle"
"GO:1990234" 1.60101958600468e-10 158 508 "transferase complex"
"GO:0044444" 2.05045218885782e-10 1211 5782 "cytoplasmic part"
"GO:0044446" 2.70315194799155e-10 1124 5317 "intracellular organelle part"
"GO:0043233" 3.81372952681044e-10 568 2436 "organelle lumen"
"CC" "DOWN" "HNSC" "KIRC"
"GO:0005576" 4.75435033278263e-07 334 2832 "extracellular region"
"GO:0000793" 1.14518440084558e-06 36 140 "condensed chromosome"
"GO:0000775" 1.15309243918099e-06 36 142 "chromosome, centromeric region"
"GO:0005578" 5.9181989572561e-06 45 214 "proteinaceous extracellular matrix"
"GO:0005819" 8.47325478536628e-06 45 218 "spindle"
"GO:0031012" 1.1650174070681e-05 51 266 "extracellular matrix"
"GO:0000779" 2.01170058708742e-05 23 79 "condensed chromosome, centromeric region"
"GO:0032993" 3.16067504246946e-05 42 209 "protein-DNA complex"
"GO:0044421" 5.52728545448669e-05 291 2562 "extracellular region part"
"GO:0000922" 0.000142834768514922 23 89 "spindle pole"
"CC" "DOWN" "LGG" "SKCM"
"GO:0071944" 5.35738584093933e-16 522 2638 "cell periphery"
"GO:0005886" 1.39325524289491e-15 508 2570 "plasma membrane"
"GO:0097458" 1.30256068535022e-14 167 624 "neuron part"
"GO:0045202" 2.95052438560655e-13 110 362 "synapse"
"GO:0043005" 6.38772090496405e-12 139 522 "neuron projection"
"GO:0044456" 2.72905797717938e-11 81 250 "synapse part"
"GO:0031224" 1.43175165392571e-09 532 2929 "intrinsic component of membrane"
"GO:0097060" 1.60921629391651e-09 49 128 "synaptic membrane"
"GO:0044425" 4.93800769353781e-09 633 3616 "membrane part"
"GO:0036477" 1.34449094518101e-08 97 360 "somatodendritic compartment"
"CC" "DOWN" "LGG" "HNSC"
"GO:0022626" 2.25473775872236e-07 43 92 "cytosolic ribosome"
"GO:0044391" 1.17973441628968e-06 52 129 "ribosomal subunit"
"GO:0022627" 0.000257404613226162 20 37 "cytosolic small ribosomal subunit"
"GO:0015935" 0.000303302637187468 27 60 "small ribosomal subunit"
"GO:0005840" 0.000751969861874657 61 194 "ribosome"
"GO:0044445" 0.00234449455333891 53 168 "cytosolic part"
"GO:0022625" 0.00251097011036028 22 50 "cytosolic large ribosomal subunit"
"GO:0097458" 0.00435982295069683 143 582 "neuron part"
"GO:0032281" 0.00695999441315119 9 13 "alpha-amino-3-hydroxy-5-methyl-4-isoxazolepropionic acid selective glutamate receptor complex"
"CC" "DOWN" "LGG" "LUSC"
"GO:0005739" 5.65530752568251e-05 399 1302 "mitochondrion"
"GO:0030529" 0.00231781295532583 181 556 "ribonucleoprotein complex"
"GO:0022626" 0.00231781295532583 42 92 "cytosolic ribosome"
"GO:0005840" 0.00231781295532583 75 195 "ribosome"
"CC" "DOWN" "LGG" "KIRC"
"GO:0031224" 1.26083988323964e-08 367 2939 "intrinsic component of membrane"
"GO:0097458" 2.64970130392512e-08 107 618 "neuron part"
"GO:0036477" 2.64970130392512e-08 73 361 "somatodendritic compartment"
"GO:0044425" 1.88940335471631e-07 427 3629 "membrane part"
"GO:1902495" 4.3714629455186e-07 34 122 "transmembrane transporter complex"
"GO:0016021" 6.28174721268948e-07 348 2878 "integral component of membrane"
"GO:1990351" 7.74075181222832e-07 34 126 "transporter complex"
"GO:0045202" 1.28029039907786e-06 67 356 "synapse"
"GO:0043005" 1.47738635476877e-06 87 513 "neuron projection"
"GO:0030425" 3.40903999600098e-06 52 256 "dendrite"
"CC" "DOWN" "LUSC" "SKCM"
"GO:0005576" 7.69396269840307e-24 564 2947 "extracellular region"
"GO:0005615" 6.87972348508672e-20 195 751 "extracellular space"
"GO:0071944" 1.36357445452085e-19 519 2764 "cell periphery"
"GO:0005886" 8.04010514578217e-19 504 2687 "plasma membrane"
"GO:0044421" 3.30097357305206e-18 494 2639 "extracellular region part"
"GO:0031012" 1.30790904896274e-15 95 295 "extracellular matrix"
"GO:0005578" 6.66848974466599e-14 80 241 "proteinaceous extracellular matrix"
"GO:0044459" 1.81567963498191e-12 275 1369 "plasma membrane part"
"GO:0031226" 9.08171784060434e-11 169 761 "intrinsic component of plasma membrane"
"GO:0005887" 3.38469489076098e-10 161 726 "integral component of plasma membrane"
"CC" "DOWN" "LUSC" "LGG"
"GO:0005576" 2.99637725626784e-13 722 2750 "extracellular region"
"GO:0044421" 4.41176705986492e-13 660 2486 "extracellular region part"
"GO:0005615" 1.20529533305612e-12 223 671 "extracellular space"
"GO:0043230" 4.82393479078474e-10 533 2012 "extracellular organelle"
"GO:0065010" 4.82393479078474e-10 533 2012 "extracellular membrane-bounded organelle"
"GO:0070062" 4.82393479078474e-10 533 2012 "extracellular vesicular exosome"
"GO:0031988" 1.79796198234645e-09 638 2494 "membrane-bounded vesicle"
"GO:0042611" 2.70077948762363e-09 21 25 "MHC protein complex"
"GO:0031982" 3.07254796312359e-09 651 2562 "vesicle"
"GO:0031012" 1.05557762767445e-07 101 279 "extracellular matrix"
"CC" "DOWN" "LUSC" "KIRC"
"GO:0005576" 9.6278780728301e-14 503 2923 "extracellular region"
"GO:0044421" 4.24879635784765e-10 444 2637 "extracellular region part"
"GO:0005578" 1.84715344170034e-09 67 225 "proteinaceous extracellular matrix"
"GO:0005615" 6.55806696136955e-09 155 735 "extracellular space"
"GO:0031012" 1.7733074272878e-08 75 280 "extracellular matrix"
"GO:0000793" 5.38746893215822e-08 46 140 "condensed chromosome"
"GO:0000779" 2.69516990742568e-07 31 79 "condensed chromosome, centromeric region"
"GO:0000775" 7.55791804511084e-07 44 142 "chromosome, centromeric region"
"GO:0032993" 2.73957403689419e-06 56 210 "protein-DNA complex"
"GO:0000777" 2.86147717966648e-06 28 74 "condensed chromosome kinetochore"
"CC" "DOWN" "KIRC" "SKCM"
"GO:0071944" 1.69807796901668e-26 788 2694 "cell periphery"
"GO:0005886" 5.13497430596032e-26 768 2623 "plasma membrane"
"GO:0044459" 2.63814408776048e-25 444 1331 "plasma membrane part"
"GO:0031226" 4.47325537834685e-22 275 742 "intrinsic component of plasma membrane"
"GO:0005887" 1.20732639576233e-21 264 708 "integral component of plasma membrane"
"GO:0031224" 1.35713031376781e-11 778 2976 "intrinsic component of membrane"
"GO:0044425" 1.35713031376781e-11 935 3674 "membrane part"
"GO:0016021" 2.2533452476982e-11 763 2918 "integral component of membrane"
"GO:0005576" 3.33595025165031e-09 727 2822 "extracellular region"
"GO:0009986" 3.90326536865493e-09 160 469 "cell surface"
"CC" "DOWN" "KIRC" "HNSC"
"GO:0044391" 5.02959067644079e-07 68 129 "ribosomal subunit"
"GO:0022626" 3.90327964304653e-06 51 92 "cytosolic ribosome"
"GO:0005840" 3.95043614192609e-06 89 194 "ribosome"
"GO:0044445" 1.24391261188564e-05 78 168 "cytosolic part"
"GO:0022625" 0.000778519937221234 29 50 "cytosolic large ribosomal subunit"
"GO:0015934" 0.00200325599443835 36 70 "large ribosomal subunit"
"GO:0015935" 0.00200325599443835 32 60 "small ribosomal subunit"
"GO:0022627" 0.00420644671036807 22 37 "cytosolic small ribosomal subunit"
"CC" "DOWN" "KIRC" "LGG"
"GO:0042611" 1.18690015505391e-06 23 25 "MHC protein complex"
"GO:0005788" 1.12209046366463e-05 74 131 "endoplasmic reticulum lumen"
"GO:0043230" 2.27726555640715e-05 766 2024 "extracellular organelle"
"GO:0065010" 2.27726555640715e-05 766 2024 "extracellular membrane-bounded organelle"
"GO:0070062" 2.27726555640715e-05 766 2024 "extracellular vesicular exosome"
"GO:0031988" 2.27726555640715e-05 928 2494 "membrane-bounded vesicle"
"GO:0005576" 4.75461556643194e-05 1007 2735 "extracellular region"
"GO:0044421" 7.27092619686564e-05 916 2476 "extracellular region part"
"GO:0031982" 8.48918372142151e-05 944 2561 "vesicle"
"GO:0009986" 0.000112774124129971 189 432 "cell surface"
"CC" "DOWN" "KIRC" "LUSC"
"GO:0030529" 8.77033368979162e-10 264 556 "ribonucleoprotein complex"
"GO:0005840" 3.12199209346612e-07 106 194 "ribosome"
"GO:0005622" 8.37034331587185e-07 3325 9668 "intracellular"
"GO:0044424" 1.25621335895066e-06 3304 9607 "intracellular part"
"GO:0005739" 2.1907979636837e-05 523 1316 "mitochondrion"
"GO:1990234" 2.47980966290064e-05 224 508 "transferase complex"
"GO:0043231" 0.000253894379051331 2705 7799 "intracellular membrane-bounded organelle"
"GO:0044391" 0.00117429467199512 67 129 "ribosomal subunit"
"GO:0043229" 0.00117429467199512 2908 8453 "intracellular organelle"
"GO:0005759" 0.00164764706628515 130 288 "mitochondrial matrix"
"MF" "UP" "SKCM" "HNSC"
"GO:0004867" 3.24420091874035e-07 26 51 "serine-type endopeptidase inhibitor activity"
"GO:0004866" 6.8776264423594e-06 34 91 "endopeptidase inhibitor activity"
"GO:0061135" 6.8776264423594e-06 35 96 "endopeptidase regulator activity"
"GO:0005509" 6.8776264423594e-06 96 405 "calcium ion binding"
"GO:0030414" 9.19570556455029e-06 34 94 "peptidase inhibitor activity"
"GO:0004252" 3.02637475602595e-05 28 73 "serine-type endopeptidase activity"
"GO:0017171" 4.66214732608044e-05 31 88 "serine hydrolase activity"
"GO:0004872" 4.66214732608044e-05 128 613 "receptor activity"
"GO:0008236" 8.23220861914903e-05 30 86 "serine-type peptidase activity"
"GO:0019838" 8.75228804682054e-05 33 100 "growth factor binding"
"MF" "UP" "SKCM" "LGG"
"GO:0004872" 3.60807868470109e-06 136 593 "receptor activity"
"GO:0022838" 8.17049628939391e-06 49 153 "substrate-specific channel activity"
"GO:0005216" 8.17049628939391e-06 48 150 "ion channel activity"
"GO:0046873" 8.17049628939391e-06 53 174 "metal ion transmembrane transporter activity"
"GO:0015267" 9.14945421469775e-06 51 167 "channel activity"
"GO:0022803" 9.14945421469775e-06 51 167 "passive transmembrane transporter activity"
"GO:0022836" 1.31395262325895e-05 40 119 "gated channel activity"
"GO:0015081" 5.96868803706159e-05 22 50 "sodium ion transmembrane transporter activity"
"GO:0022857" 9.46920899573321e-05 108 485 "transmembrane transporter activity"
"GO:0015276" 9.95293307192853e-05 22 52 "ligand-gated ion channel activity"
"MF" "UP" "SKCM" "LUSC"
"GO:0004872" 3.52012254948502e-12 158 654 "receptor activity"
"GO:0038023" 9.80534414510486e-09 117 484 "signaling receptor activity"
"GO:0004888" 9.53448321421444e-08 102 419 "transmembrane signaling receptor activity"
"GO:0004871" 7.09897991092175e-07 153 739 "signal transducer activity"
"GO:0060089" 7.09897991092175e-07 153 739 "molecular transducer activity"
"GO:0019838" 6.84301786040679e-06 35 101 "growth factor binding"
"GO:0005102" 6.67807618316491e-05 168 889 "receptor binding"
"GO:0005201" 0.000397059604781126 19 46 "extracellular matrix structural constituent"
"GO:0030414" 0.000538888319087057 30 96 "peptidase inhibitor activity"
"GO:0004252" 0.000578774044357206 26 78 "serine-type endopeptidase activity"
"MF" "UP" "SKCM" "KIRC"
"GO:0004872" 2.34095109262552e-17 233 629 "receptor activity"
"GO:0038023" 2.31731734907749e-14 178 467 "signaling receptor activity"
"GO:0004888" 1.04571698329793e-12 155 404 "transmembrane signaling receptor activity"
"GO:0004871" 7.14987916546947e-09 227 717 "signal transducer activity"
"GO:0060089" 7.14987916546947e-09 227 717 "molecular transducer activity"
"GO:0019838" 1.03413019262875e-07 49 98 "growth factor binding"
"GO:0005085" 5.72725578965935e-05 60 151 "guanyl-nucleotide exchange factor activity"
"GO:0005088" 0.000619180498708371 42 100 "Ras guanyl-nucleotide exchange factor activity"
"GO:0005198" 0.00214241277100057 123 405 "structural molecule activity"
"GO:0005102" 0.00404895524353607 233 861 "receptor binding"
"MF" "UP" "HNSC" "SKCM"
"GO:0003735" 0.00321667579446139 52 142 "structural constituent of ribosome"
"MF" "UP" "HNSC" "LGG"
"GO:0003735" 0.00170008796368134 49 142 "structural constituent of ribosome"
"MF" "UP" "HNSC" "KIRC"
"GO:0003735" 2.83389502674149e-07 74 142 "structural constituent of ribosome"
"MF" "UP" "LGG" "SKCM"
"GO:0016757" 9.51026117955484e-05 82 182 "transferase activity, transferring glycosyl groups"
"GO:0042605" 0.000354947010324797 19 25 "peptide antigen binding"
"GO:0003823" 0.00500326148825225 27 47 "antigen binding"
"GO:0016758" 0.00500326148825225 55 123 "transferase activity, transferring hexosyl groups"
"MF" "UP" "LGG" "HNSC"
"GO:0005515" 5.89004474188787e-05 1562 6247 "protein binding"
"GO:0042605" 0.000309253939927285 18 25 "peptide antigen binding"
"GO:0003823" 0.0030781808554108 25 46 "antigen binding"
"GO:0001948" 0.00597933790695668 30 62 "glycoprotein binding"
"MF" "UP" "LGG" "LUSC"
"GO:0005515" 6.39355603091646e-08 1462 6403 "protein binding"
"GO:0003823" 1.12115273150112e-06 29 47 "antigen binding"
"GO:0042605" 3.26405958997676e-05 18 25 "peptide antigen binding"
"GO:0005201" 5.18656413187442e-05 26 46 "extracellular matrix structural constituent"
"GO:0005102" 0.000259709904675913 232 844 "receptor binding"
"GO:0032395" 0.00183871905004373 9 10 "MHC class II receptor activity"
"GO:0046977" 0.00451885587475065 7 7 "TAP binding"
"GO:0019838" 0.0092072514173684 38 99 "growth factor binding"
"GO:0032403" 0.0092072514173684 170 625 "protein complex binding"
"MF" "UP" "LGG" "KIRC"
"GO:0019838" 0.000202856935046852 57 96 "growth factor binding"
"GO:0005178" 0.00849811714652195 47 83 "integrin binding"
"GO:0042605" 0.00989506266034283 19 25 "peptide antigen binding"
"MF" "UP" "LUSC" "SKCM"
"GO:0003723" 5.29295826548771e-13 485 1329 "RNA binding"
"GO:0044822" 3.2834737707779e-09 372 1024 "poly(A) RNA binding"
"GO:1901363" 1.10957962509994e-06 1317 4383 "heterocyclic compound binding"
"GO:0097159" 2.5258100567019e-06 1324 4424 "organic cyclic compound binding"
"GO:0003824" 3.75471908936181e-06 1231 4094 "catalytic activity"
"GO:0003676" 1.0414047861653e-05 915 2974 "nucleic acid binding"
"GO:0003743" 0.000177909555631381 29 47 "translation initiation factor activity"
"GO:0008135" 0.000181893193901628 40 74 "translation factor activity, nucleic acid binding"
"GO:0016879" 0.000404799665726701 48 97 "ligase activity, forming carbon-nitrogen bonds"
"GO:0016491" 0.00538881105098603 185 531 "oxidoreductase activity"
"MF" "UP" "LUSC" "HNSC"
"GO:0003723" 1.31921940026501e-08 339 1323 "RNA binding"
"GO:0044822" 1.84162878417897e-06 263 1024 "poly(A) RNA binding"
"GO:0003824" 6.58329644340278e-05 874 4149 "catalytic activity"
"MF" "UP" "LUSC" "KIRC"
"GO:1901363" 1.70030268205755e-05 1601 4376 "heterocyclic compound binding"
"GO:0003735" 1.76903528068992e-05 80 142 "structural constituent of ribosome"
"GO:0097159" 4.53146407371318e-05 1606 4417 "organic cyclic compound binding"
"GO:0003723" 0.0015667617665231 519 1330 "RNA binding"
"GO:0003676" 0.0015667617665231 1083 2941 "nucleic acid binding"
"MF" "UP" "KIRC" "SKCM"
"GO:0003824" 6.88002395559043e-07 480 4021 "catalytic activity"
"GO:0003777" 0.00148565307359724 17 50 "microtubule motor activity"
"GO:0016491" 0.00396728109279418 81 521 "oxidoreductase activity"
"GO:0015078" 0.00644215521362688 20 75 "hydrogen ion transmembrane transporter activity"
"MF" "UP" "KIRC" "LGG"
"GO:0015077" 7.41090725399422e-05 38 166 "monovalent inorganic cation transmembrane transporter activity"
"GO:0022857" 0.00401230800478808 75 502 "transmembrane transporter activity"
"GO:0015079" 0.00401230800478808 18 64 "potassium ion transmembrane transporter activity"
"GO:0022838" 0.00441637995609924 32 160 "substrate-specific channel activity"
"GO:0005216" 0.00462233808093381 31 157 "ion channel activity"
"GO:0022891" 0.00462233808093381 67 449 "substrate-specific transmembrane transporter activity"
"GO:0015075" 0.00462233808093381 62 408 "ion transmembrane transporter activity"
"GO:0005234" 0.00462233808093381 5 6 "extracellular-glutamate-gated ion channel activity"
"GO:0015267" 0.00462233808093381 33 175 "channel activity"
"GO:0022803" 0.00462233808093381 33 175 "passive transmembrane transporter activity"
"MF" "UP" "KIRC" "LUSC"
"GO:0015077" 0.000871028917803968 44 165 "monovalent inorganic cation transmembrane transporter activity"
"GO:0015081" 0.0039908071526269 20 55 "sodium ion transmembrane transporter activity"
"MF" "MIDDLE" "SKCM" "KIRC"
"GO:0003676" 6.04810474299308e-10 2163 2914 "nucleic acid binding"
"GO:0003723" 2.96057267069694e-09 1019 1322 "RNA binding"
"GO:0044822" 2.96881808086741e-08 795 1022 "poly(A) RNA binding"
"GO:1901363" 0.000634472626234103 3085 4311 "heterocyclic compound binding"
"GO:0097159" 0.000634472626234103 3111 4349 "organic cyclic compound binding"
"MF" "MIDDLE" "HNSC" "KIRC"
"GO:0003723" 5.42018807024778e-06 942 1316 "RNA binding"
"GO:0044822" 9.40157329052955e-06 739 1021 "poly(A) RNA binding"
"MF" "MIDDLE" "KIRC" "SKCM"
"GO:0003676" 6.04810474299308e-10 2163 2914 "nucleic acid binding"
"GO:0003723" 2.96057267069694e-09 1019 1322 "RNA binding"
"GO:0044822" 2.96881808086741e-08 795 1022 "poly(A) RNA binding"
"GO:1901363" 0.000634472626234103 3085 4311 "heterocyclic compound binding"
"GO:0097159" 0.000634472626234103 3111 4349 "organic cyclic compound binding"
"MF" "MIDDLE" "KIRC" "HNSC"
"GO:0003723" 5.42018807024778e-06 942 1316 "RNA binding"
"GO:0044822" 9.40157329052955e-06 739 1021 "poly(A) RNA binding"
"MF" "DOWN" "SKCM" "HNSC"
"GO:0003735" 0.00321667579446139 52 142 "structural constituent of ribosome"
"MF" "DOWN" "SKCM" "LGG"
"GO:0016757" 9.51026117955484e-05 82 182 "transferase activity, transferring glycosyl groups"
"GO:0042605" 0.000354947010324797 19 25 "peptide antigen binding"
"GO:0003823" 0.00500326148825225 27 47 "antigen binding"
"GO:0016758" 0.00500326148825225 55 123 "transferase activity, transferring hexosyl groups"
"MF" "DOWN" "SKCM" "LUSC"
"GO:0003723" 5.29295826548771e-13 485 1329 "RNA binding"
"GO:0044822" 3.2834737707779e-09 372 1024 "poly(A) RNA binding"
"GO:1901363" 1.10957962509994e-06 1317 4383 "heterocyclic compound binding"
"GO:0097159" 2.5258100567019e-06 1324 4424 "organic cyclic compound binding"
"GO:0003824" 3.75471908936181e-06 1231 4094 "catalytic activity"
"GO:0003676" 1.0414047861653e-05 915 2974 "nucleic acid binding"
"GO:0003743" 0.000177909555631381 29 47 "translation initiation factor activity"
"GO:0008135" 0.000181893193901628 40 74 "translation factor activity, nucleic acid binding"
"GO:0016879" 0.000404799665726701 48 97 "ligase activity, forming carbon-nitrogen bonds"
"GO:0016491" 0.00538881105098603 185 531 "oxidoreductase activity"
"MF" "DOWN" "SKCM" "KIRC"
"GO:0003824" 6.88002395559043e-07 480 4021 "catalytic activity"
"GO:0003777" 0.00148565307359724 17 50 "microtubule motor activity"
"GO:0016491" 0.00396728109279418 81 521 "oxidoreductase activity"
"GO:0015078" 0.00644215521362688 20 75 "hydrogen ion transmembrane transporter activity"
"MF" "DOWN" "HNSC" "SKCM"
"GO:0004867" 3.24420091874035e-07 26 51 "serine-type endopeptidase inhibitor activity"
"GO:0004866" 6.8776264423594e-06 34 91 "endopeptidase inhibitor activity"
"GO:0061135" 6.8776264423594e-06 35 96 "endopeptidase regulator activity"
"GO:0005509" 6.8776264423594e-06 96 405 "calcium ion binding"
"GO:0030414" 9.19570556455029e-06 34 94 "peptidase inhibitor activity"
"GO:0004252" 3.02637475602595e-05 28 73 "serine-type endopeptidase activity"
"GO:0017171" 4.66214732608044e-05 31 88 "serine hydrolase activity"
"GO:0004872" 4.66214732608044e-05 128 613 "receptor activity"
"GO:0008236" 8.23220861914903e-05 30 86 "serine-type peptidase activity"
"GO:0019838" 8.75228804682054e-05 33 100 "growth factor binding"
"MF" "DOWN" "HNSC" "LGG"
"GO:0005515" 5.89004474188787e-05 1562 6247 "protein binding"
"GO:0042605" 0.000309253939927285 18 25 "peptide antigen binding"
"GO:0003823" 0.0030781808554108 25 46 "antigen binding"
"GO:0001948" 0.00597933790695668 30 62 "glycoprotein binding"
"MF" "DOWN" "HNSC" "LUSC"
"GO:0003723" 1.31921940026501e-08 339 1323 "RNA binding"
"GO:0044822" 1.84162878417897e-06 263 1024 "poly(A) RNA binding"
"GO:0003824" 6.58329644340278e-05 874 4149 "catalytic activity"
"MF" "DOWN" "LGG" "SKCM"
"GO:0004872" 3.60807868470109e-06 136 593 "receptor activity"
"GO:0022838" 8.17049628939391e-06 49 153 "substrate-specific channel activity"
"GO:0005216" 8.17049628939391e-06 48 150 "ion channel activity"
"GO:0046873" 8.17049628939391e-06 53 174 "metal ion transmembrane transporter activity"
"GO:0015267" 9.14945421469775e-06 51 167 "channel activity"
"GO:0022803" 9.14945421469775e-06 51 167 "passive transmembrane transporter activity"
"GO:0022836" 1.31395262325895e-05 40 119 "gated channel activity"
"GO:0015081" 5.96868803706159e-05 22 50 "sodium ion transmembrane transporter activity"
"GO:0022857" 9.46920899573321e-05 108 485 "transmembrane transporter activity"
"GO:0015276" 9.95293307192853e-05 22 52 "ligand-gated ion channel activity"
"MF" "DOWN" "LGG" "HNSC"
"GO:0003735" 0.00170008796368134 49 142 "structural constituent of ribosome"
"MF" "DOWN" "LGG" "KIRC"
"GO:0015077" 7.41090725399422e-05 38 166 "monovalent inorganic cation transmembrane transporter activity"
"GO:0022857" 0.00401230800478808 75 502 "transmembrane transporter activity"
"GO:0015079" 0.00401230800478808 18 64 "potassium ion transmembrane transporter activity"
"GO:0022838" 0.00441637995609924 32 160 "substrate-specific channel activity"
"GO:0005216" 0.00462233808093381 31 157 "ion channel activity"
"GO:0022891" 0.00462233808093381 67 449 "substrate-specific transmembrane transporter activity"
"GO:0015075" 0.00462233808093381 62 408 "ion transmembrane transporter activity"
"GO:0005234" 0.00462233808093381 5 6 "extracellular-glutamate-gated ion channel activity"
"GO:0015267" 0.00462233808093381 33 175 "channel activity"
"GO:0022803" 0.00462233808093381 33 175 "passive transmembrane transporter activity"
"MF" "DOWN" "LUSC" "SKCM"
"GO:0004872" 3.52012254948502e-12 158 654 "receptor activity"
"GO:0038023" 9.80534414510486e-09 117 484 "signaling receptor activity"
"GO:0004888" 9.53448321421444e-08 102 419 "transmembrane signaling receptor activity"
"GO:0004871" 7.09897991092175e-07 153 739 "signal transducer activity"
"GO:0060089" 7.09897991092175e-07 153 739 "molecular transducer activity"
"GO:0019838" 6.84301786040679e-06 35 101 "growth factor binding"
"GO:0005102" 6.67807618316491e-05 168 889 "receptor binding"
"GO:0005201" 0.000397059604781126 19 46 "extracellular matrix structural constituent"
"GO:0030414" 0.000538888319087057 30 96 "peptidase inhibitor activity"
"GO:0004252" 0.000578774044357206 26 78 "serine-type endopeptidase activity"
"MF" "DOWN" "LUSC" "LGG"
"GO:0005515" 6.39355603091646e-08 1462 6403 "protein binding"
"GO:0003823" 1.12115273150112e-06 29 47 "antigen binding"
"GO:0042605" 3.26405958997676e-05 18 25 "peptide antigen binding"
"GO:0005201" 5.18656413187442e-05 26 46 "extracellular matrix structural constituent"
"GO:0005102" 0.000259709904675913 232 844 "receptor binding"
"GO:0032395" 0.00183871905004373 9 10 "MHC class II receptor activity"
"GO:0046977" 0.00451885587475065 7 7 "TAP binding"
"GO:0019838" 0.0092072514173684 38 99 "growth factor binding"
"GO:0032403" 0.0092072514173684 170 625 "protein complex binding"
"MF" "DOWN" "LUSC" "KIRC"
"GO:0015077" 0.000871028917803968 44 165 "monovalent inorganic cation transmembrane transporter activity"
"GO:0015081" 0.0039908071526269 20 55 "sodium ion transmembrane transporter activity"
"MF" "DOWN" "KIRC" "SKCM"
"GO:0004872" 2.34095109262552e-17 233 629 "receptor activity"
"GO:0038023" 2.31731734907749e-14 178 467 "signaling receptor activity"
"GO:0004888" 1.04571698329793e-12 155 404 "transmembrane signaling receptor activity"
"GO:0004871" 7.14987916546947e-09 227 717 "signal transducer activity"
"GO:0060089" 7.14987916546947e-09 227 717 "molecular transducer activity"
"GO:0019838" 1.03413019262875e-07 49 98 "growth factor binding"
"GO:0005085" 5.72725578965935e-05 60 151 "guanyl-nucleotide exchange factor activity"
"GO:0005088" 0.000619180498708371 42 100 "Ras guanyl-nucleotide exchange factor activity"
"GO:0005198" 0.00214241277100057 123 405 "structural molecule activity"
"GO:0005102" 0.00404895524353607 233 861 "receptor binding"
"MF" "DOWN" "KIRC" "HNSC"
"GO:0003735" 2.83389502674149e-07 74 142 "structural constituent of ribosome"
"MF" "DOWN" "KIRC" "LGG"
"GO:0019838" 0.000202856935046852 57 96 "growth factor binding"
"GO:0005178" 0.00849811714652195 47 83 "integrin binding"
"GO:0042605" 0.00989506266034283 19 25 "peptide antigen binding"
"MF" "DOWN" "KIRC" "LUSC"
"GO:1901363" 1.70030268205755e-05 1601 4376 "heterocyclic compound binding"
"GO:0003735" 1.76903528068992e-05 80 142 "structural constituent of ribosome"
"GO:0097159" 4.53146407371318e-05 1606 4417 "organic cyclic compound binding"
"GO:0003723" 0.0015667617665231 519 1330 "RNA binding"
"GO:0003676" 0.0015667617665231 1083 2941 "nucleic acid binding"
"KEGG" "UP" "SKCM" "HNSC"
"04512" 0.00231425658864351 23 65 "ECM-receptor interaction"
"05146" 0.00231425658864351 27 84 "Amoebiasis"
"04510" 0.00417955119582518 43 168 "Focal adhesion"
"KEGG" "UP" "SKCM" "LUSC"
"04512" 8.78579044025583e-05 26 68 "ECM-receptor interaction"
"04060" 0.00340075990494752 43 169 "Cytokine-cytokine receptor interaction"
"05412" 0.00691897917276494 18 52 "Arrhythmogenic right ventricular cardiomyopathy (ARVC)"
"05146" 0.00691897917276494 25 85 "Amoebiasis"
"KEGG" "UP" "SKCM" "KIRC"
"04060" 0.00841202605576778 60 162 "Cytokine-cytokine receptor interaction"
"KEGG" "UP" "HNSC" "SKCM"
"01100" 4.00468385969975e-05 220 862 "Metabolic pathways"
"03410" 0.000119311465755006 19 33 "Base excision repair"
"03420" 0.00298907587933278 20 43 "Nucleotide excision repair"
"03050" 0.0055862191419643 19 42 "Proteasome"
"KEGG" "UP" "HNSC" "LGG"
"03010" 1.60717700111854e-08 40 86 "Ribosome"
"KEGG" "UP" "HNSC" "KIRC"
"03010" 9.52558978297219e-09 52 86 "Ribosome"
"KEGG" "UP" "LGG" "SKCM"
"03030" 0.000160522859105651 24 35 "DNA replication"
"04110" 0.00465876869848636 52 114 "Cell cycle"
"05320" 0.00647553772796085 15 22 "Autoimmune thyroid disease"
"05322" 0.00647553772796085 33 66 "Systemic lupus erythematosus"
"04612" 0.00647553772796085 29 56 "Antigen processing and presentation"
"05330" 0.0084498764756648 15 23 "Allograft rejection"
"KEGG" "UP" "LGG" "HNSC"
"05320" 0.000518554683670539 16 22 "Autoimmune thyroid disease"
"04612" 0.000518554683670539 29 54 "Antigen processing and presentation"
"05330" 0.000570239876372644 16 23 "Allograft rejection"
"04145" 0.000977251107143363 52 124 "Phagosome"
"04974" 0.00301914211661219 22 41 "Protein digestion and absorption"
"05332" 0.00370050341574097 15 24 "Graft-versus-host disease"
"05323" 0.00445673845239779 30 65 "Rheumatoid arthritis"
"04115" 0.00663075201005305 29 64 "p53 signaling pathway"
"04512" 0.00663075201005305 29 64 "ECM-receptor interaction"
"05416" 0.00736158072439238 26 56 "Viral myocarditis"
"KEGG" "UP" "LGG" "LUSC"
"05320" 2.55224794510879e-09 20 22 "Autoimmune thyroid disease"
"05330" 3.67314370632424e-08 20 24 "Allograft rejection"
"05150" 6.01783805508959e-08 28 42 "Staphylococcus aureus infection"
"04672" 7.01694030494714e-08 21 27 "Intestinal immune network for IgA production"
"05332" 2.1201414856254e-07 19 24 "Graft-versus-host disease"
"04145" 9.44551923150618e-07 55 124 "Phagosome"
"04940" 7.28998551778324e-06 20 30 "Type I diabetes mellitus"
"05323" 3.875783594066e-05 32 65 "Rheumatoid arthritis"
"04612" 6.60049157243632e-05 28 55 "Antigen processing and presentation"
"05322" 6.60049157243632e-05 32 67 "Systemic lupus erythematosus"
"KEGG" "UP" "LGG" "KIRC"
"05320" 1.74507836040033e-05 20 22 "Autoimmune thyroid disease"
"05330" 4.47593263443428e-05 20 23 "Allograft rejection"
"04672" 7.31673453985927e-05 22 27 "Intestinal immune network for IgA production"
"04510" 0.000317204091706697 88 171 "Focal adhesion"
"05150" 0.000320933162542881 29 42 "Staphylococcus aureus infection"
"05332" 0.000463626618397848 19 24 "Graft-versus-host disease"
"05416" 0.000843275006201336 33 52 "Viral myocarditis"
"04940" 0.00574251029918774 20 29 "Type I diabetes mellitus"
"KEGG" "UP" "LUSC" "SKCM"
"01100" 2.03041163778193e-07 305 871 "Metabolic pathways"
"00020" 0.000676910466215672 19 28 "Citrate cycle (TCA cycle)"
"03013" 0.000676910466215672 59 134 "RNA transport"
"03040" 0.00788931670723113 48 112 "Spliceosome"
"KEGG" "UP" "LUSC" "HNSC"
"03015" 0.000117686185619008 32 72 "mRNA surveillance pathway"
"KEGG" "UP" "LUSC" "LGG"
"03010" 0.00606756298128228 37 86 "Ribosome"
"KEGG" "UP" "LUSC" "KIRC"
"03010" 0.00316072012243355 48 86 "Ribosome"
"KEGG" "UP" "KIRC" "SKCM"
"01100" 7.41564687288226e-14 156 869 "Metabolic pathways"
"00190" 2.26207628794636e-06 32 112 "Oxidative phosphorylation"
"04110" 0.000506394304493638 27 110 "Cell cycle"
"00330" 0.000547034022699403 15 44 "Arginine and proline metabolism"
"05012" 0.000547034022699403 26 107 "Parkinson's disease"
"03440" 0.00767151560217332 9 23 "Homologous recombination"
"KEGG" "UP" "KIRC" "HNSC"
"04110" 0.000630986112367418 26 110 "Cell cycle"
"04115" 0.00679991220219207 16 61 "p53 signaling pathway"
"KEGG" "UP" "KIRC" "LGG"
"01100" 0.000985434088950768 112 864 "Metabolic pathways"
"00190" 0.00546085324641638 23 108 "Oxidative phosphorylation"
"KEGG" "UP" "KIRC" "LUSC"
"04512" 0.00720847145518921 22 69 "ECM-receptor interaction"
"04110" 0.00720847145518921 30 110 "Cell cycle"
"KEGG" "MIDDLE" "SKCM" "HNSC"
"04612" 0.000635986291462955 52 56 "Antigen processing and presentation"
"KEGG" "MIDDLE" "HNSC" "SKCM"
"04612" 0.000635986291462955 52 56 "Antigen processing and presentation"
"KEGG" "MIDDLE" "HNSC" "KIRC"
"03015" 0.00703541067439187 61 71 "mRNA surveillance pathway"
"00190" 0.00804342959853543 89 110 "Oxidative phosphorylation"
"KEGG" "MIDDLE" "LGG" "KIRC"
"04120" 0.0053069073033176 96 131 "Ubiquitin mediated proteolysis"
"KEGG" "MIDDLE" "LUSC" "KIRC"
"05322" 0.00176651542943095 59 76 "Systemic lupus erythematosus"
"05332" 0.00289733684109761 26 29 "Graft-versus-host disease"
"05320" 0.00289733684109761 25 28 "Autoimmune thyroid disease"
"05330" 0.00289733684109761 25 28 "Allograft rejection"
"04940" 0.00365720425943413 29 34 "Type I diabetes mellitus"
"05150" 0.00402069996016515 37 46 "Staphylococcus aureus infection"
"KEGG" "MIDDLE" "KIRC" "HNSC"
"03015" 0.00703541067439187 61 71 "mRNA surveillance pathway"
"00190" 0.00804342959853543 89 110 "Oxidative phosphorylation"
"KEGG" "MIDDLE" "KIRC" "LGG"
"04120" 0.0053069073033176 96 131 "Ubiquitin mediated proteolysis"
"KEGG" "MIDDLE" "KIRC" "LUSC"
"05322" 0.00176651542943095 59 76 "Systemic lupus erythematosus"
"05332" 0.00289733684109761 26 29 "Graft-versus-host disease"
"05320" 0.00289733684109761 25 28 "Autoimmune thyroid disease"
"05330" 0.00289733684109761 25 28 "Allograft rejection"
"04940" 0.00365720425943413 29 34 "Type I diabetes mellitus"
"05150" 0.00402069996016515 37 46 "Staphylococcus aureus infection"
"KEGG" "DOWN" "SKCM" "HNSC"
"01100" 4.00468385969975e-05 220 862 "Metabolic pathways"
"03410" 0.000119311465755006 19 33 "Base excision repair"
"03420" 0.00298907587933278 20 43 "Nucleotide excision repair"
"03050" 0.0055862191419643 19 42 "Proteasome"
"KEGG" "DOWN" "SKCM" "LGG"
"03030" 0.000160522859105651 24 35 "DNA replication"
"04110" 0.00465876869848636 52 114 "Cell cycle"
"05320" 0.00647553772796085 15 22 "Autoimmune thyroid disease"
"05322" 0.00647553772796085 33 66 "Systemic lupus erythematosus"
"04612" 0.00647553772796085 29 56 "Antigen processing and presentation"
"05330" 0.0084498764756648 15 23 "Allograft rejection"
"KEGG" "DOWN" "SKCM" "LUSC"
"01100" 2.03041163778193e-07 305 871 "Metabolic pathways"
"00020" 0.000676910466215672 19 28 "Citrate cycle (TCA cycle)"
"03013" 0.000676910466215672 59 134 "RNA transport"
"03040" 0.00788931670723113 48 112 "Spliceosome"
"KEGG" "DOWN" "SKCM" "KIRC"
"01100" 7.41564687288226e-14 156 869 "Metabolic pathways"
"00190" 2.26207628794636e-06 32 112 "Oxidative phosphorylation"
"04110" 0.000506394304493638 27 110 "Cell cycle"
"00330" 0.000547034022699403 15 44 "Arginine and proline metabolism"
"05012" 0.000547034022699403 26 107 "Parkinson's disease"
"03440" 0.00767151560217332 9 23 "Homologous recombination"
"KEGG" "DOWN" "HNSC" "SKCM"
"04512" 0.00231425658864351 23 65 "ECM-receptor interaction"
"05146" 0.00231425658864351 27 84 "Amoebiasis"
"04510" 0.00417955119582518 43 168 "Focal adhesion"
"KEGG" "DOWN" "HNSC" "LGG"
"05320" 0.000518554683670539 16 22 "Autoimmune thyroid disease"
"04612" 0.000518554683670539 29 54 "Antigen processing and presentation"
"05330" 0.000570239876372644 16 23 "Allograft rejection"
"04145" 0.000977251107143363 52 124 "Phagosome"
"04974" 0.00301914211661219 22 41 "Protein digestion and absorption"
"05332" 0.00370050341574097 15 24 "Graft-versus-host disease"
"05323" 0.00445673845239779 30 65 "Rheumatoid arthritis"
"04115" 0.00663075201005305 29 64 "p53 signaling pathway"
"04512" 0.00663075201005305 29 64 "ECM-receptor interaction"
"05416" 0.00736158072439238 26 56 "Viral myocarditis"
"KEGG" "DOWN" "HNSC" "LUSC"
"03015" 0.000117686185619008 32 72 "mRNA surveillance pathway"
"KEGG" "DOWN" "HNSC" "KIRC"
"04110" 0.000630986112367418 26 110 "Cell cycle"
"04115" 0.00679991220219207 16 61 "p53 signaling pathway"
"KEGG" "DOWN" "LGG" "HNSC"
"03010" 1.60717700111854e-08 40 86 "Ribosome"
"KEGG" "DOWN" "LGG" "LUSC"
"03010" 0.00606756298128228 37 86 "Ribosome"
"KEGG" "DOWN" "LGG" "KIRC"
"01100" 0.000985434088950768 112 864 "Metabolic pathways"
"00190" 0.00546085324641638 23 108 "Oxidative phosphorylation"
"KEGG" "DOWN" "LUSC" "SKCM"
"04512" 8.78579044025583e-05 26 68 "ECM-receptor interaction"
"04060" 0.00340075990494752 43 169 "Cytokine-cytokine receptor interaction"
"05412" 0.00691897917276494 18 52 "Arrhythmogenic right ventricular cardiomyopathy (ARVC)"
"05146" 0.00691897917276494 25 85 "Amoebiasis"
"KEGG" "DOWN" "LUSC" "LGG"
"05320" 2.55224794510879e-09 20 22 "Autoimmune thyroid disease"
"05330" 3.67314370632424e-08 20 24 "Allograft rejection"
"05150" 6.01783805508959e-08 28 42 "Staphylococcus aureus infection"
"04672" 7.01694030494714e-08 21 27 "Intestinal immune network for IgA production"
"05332" 2.1201414856254e-07 19 24 "Graft-versus-host disease"
"04145" 9.44551923150618e-07 55 124 "Phagosome"
"04940" 7.28998551778324e-06 20 30 "Type I diabetes mellitus"
"05323" 3.875783594066e-05 32 65 "Rheumatoid arthritis"
"04612" 6.60049157243632e-05 28 55 "Antigen processing and presentation"
"05322" 6.60049157243632e-05 32 67 "Systemic lupus erythematosus"
"KEGG" "DOWN" "LUSC" "KIRC"
"04512" 0.00720847145518921 22 69 "ECM-receptor interaction"
"04110" 0.00720847145518921 30 110 "Cell cycle"
"KEGG" "DOWN" "KIRC" "SKCM"
"04060" 0.00841202605576778 60 162 "Cytokine-cytokine receptor interaction"
"KEGG" "DOWN" "KIRC" "HNSC"
"03010" 9.52558978297219e-09 52 86 "Ribosome"
"KEGG" "DOWN" "KIRC" "LGG"
"05320" 1.74507836040033e-05 20 22 "Autoimmune thyroid disease"
"05330" 4.47593263443428e-05 20 23 "Allograft rejection"
"04672" 7.31673453985927e-05 22 27 "Intestinal immune network for IgA production"
"04510" 0.000317204091706697 88 171 "Focal adhesion"
"05150" 0.000320933162542881 29 42 "Staphylococcus aureus infection"
"05332" 0.000463626618397848 19 24 "Graft-versus-host disease"
"05416" 0.000843275006201336 33 52 "Viral myocarditis"
"04940" 0.00574251029918774 20 29 "Type I diabetes mellitus"
"KEGG" "DOWN" "KIRC" "LUSC"
"03010" 0.00316072012243355 48 86 "Ribosome"
