# Supplementary material for: Investigating skewness to understand gene expression heterogeneity in large patient cohorts
Source: BMC Bioinformatics. 2019 Dec 20;20(Suppl 24):668. doi: 10.1186/s12859-019-3252-0 (PMC6923883; doi:10.1186/s12859-019-3252-0)
Supplement: Supplementary file 8 — Additional file 8 Supplemental File Table S5-S8. GOStats Terms in Each Category for Classification of Differential Skew. Specific GOStats terms and pathways included in each category used to summarize gene enrichment data. https://drive.google.com/open?id=0B57SQtVF1CxkUnRDU3A4Tm1DUkUhttps://drive.google.com/open?id=0B57SQtVF1CxkZlgwdmQwSWpUOTQhttps://drive.google.com/open?id=0B57SQtVF1CxkRzlnN2s5Y1pPNjghttps://drive.google.com/open?id=0B57SQtVF1CxkVEdiYktBbkc4YWc [file 12859_2019_3252_MOESM8_ESM.txt]

"GO ID" "Frequency" "Components" "Term"
"GO:0006614" 12 83 "SRP-dependent cotranslational protein targeting to membrane"
"GO:0045047" 12 86 "protein targeting to ER"
"GO:0072599" 11 86 "establishment of protein localization to endoplasmic reticulum"
"GO:0006613" 11 85 "cotranslational protein targeting to membrane"
"GO:0006415" 11 71 "translational termination"
"GO:0070972" 9 99 "protein localization to endoplasmic reticulum"
"GO:0006414" 7 90 "translational elongation"
"GO:0006412" 5 408 "translation"
"GO:0006413" 5 132 "translational initiation"
"GO:0006612" 1 133 "protein targeting to membrane"
"GO:0006396" 1 556 "RNA processing"
"GO:0006464" 1 2782 "cellular protein modification process"
"GO:0036211" 1 2782 "protein modification process"
"GO:0010467" 1 4264 "gene expression"
